# Supplementary material for: Sleep quality, emotional moods, and cognitive outcomes among people living with HIV: An ecological momentary assessment study
Source: PLoS One. 2025 Sep 30;20(9):e0329399. doi: 10.1371/journal.pone.0329399 (PMC12483256; doi:10.1371/journal.pone.0329399)
Supplement: S1 File — (CSV) [file pone.0329399.s001.csv]

	X	end_day	end_time	duration	ID	bed_time_last_night	time_wake_up	sleep_qual	posture	posture_min	location.x	with_whom	sharp	concent	aware_emo	aware_phy	pres_mom	self_control	feel	anx	energy	stress	happy	fatigue	calm	sad	lonely	typ_day	sick	num_ppl_talk	pain_level	stressors	alcohol	tobacco	pain_killers	sleep_pills	cannabis	cocaine	no_sub	presc_pain_sleep	time_cat	sharp_WP	sharp_BP	concent_WP	concent_BP	aware_emo_WP	aware_emo_BP	aware_phy_WP	aware_phy_BP
1	1	2	8.383333333	145.004	2	22:30:00	2:30:00	3	3	15 minutes	0	My pet(s)	5	7	7	7	7	7	5	5	5	5	4	3	4	6	6	1	1	3	5	bills mouth and back pain	0	0	0	0	0	0	1	NA	1	1.368421053	3.631578947	3.333333333	3.666666667	3.228070175	3.771929825	3.298245614	3.701754386
2	2	2	10.83333333	87.89	2	22:30:00	2:30:00	3	1	20	0	Others	5	5	5	5	5	5	6	6	4	7	4	4	4	7	7	1	1	3	5	bills mouth and back pain	0	0	0	0	0	0	1	NA	2	1.368421053	3.631578947	1.333333333	3.666666667	1.228070175	3.771929825	1.298245614	3.701754386
3	3	2	13.2	66.435	2	22:30:00	2:30:00	3	0	10	0	Other family member(s)	4	4	4	4	4	5	5	4	4	5	4	5	4	6	7	1	1	3	5	bills mouth and back pain	0	0	0	0	0	0	1	NA	3	0.368421053	3.631578947	0.333333333	3.666666667	0.228070175	3.771929825	0.298245614	3.701754386
4	4	2	16.08333333	83.628	2	22:30:00	2:30:00	3	3	39	1	Other family member(s)	3	4	4	4	5	4	1	7	2	7	2	4	1	7	7	1	1	3	5	bills mouth and back pain	0	0	0	0	0	0	1	NA	5	-0.631578947	3.631578947	0.333333333	3.666666667	0.228070175	3.771929825	0.298245614	3.701754386
5	5	2	18.43333333	56.314	2	22:30:00	2:30:00	3	2	5	0	Other family member(s)	7	7	7	4	3	3	3	7	2	7	1	2	1	7	7	1	1	3	5	bills mouth and back pain	0	0	0	0	0	0	1	NA	6	3.368421053	3.631578947	3.333333333	3.666666667	3.228070175	3.771929825	0.298245614	3.701754386
6	6	2	20.85	123.021	2	22:30:00	2:30:00	3	0	1 hour	0	Other family member(s)	4	4	4	4	4	4	2	7	1	7	1	3	1	7	7	1	1	3	5	bills mouth and back pain	0	0	0	0	0	0	1	NA	7	0.368421053	3.631578947	0.333333333	3.666666667	0.228070175	3.771929825	0.298245614	3.701754386
7	7	3	8.25	84.164	2	22:00:00	0:00:00	1	1	30 minutes	1	Others	5	4	4	4	4	4	4	7	2	7	2	2	2	7	7	1	0	6	2	My vehicle would not shut off	0	0	0	0	0	0	1	NA	1	1.368421053	3.631578947	0.333333333	3.666666667	0.228070175	3.771929825	0.298245614	3.701754386
8	8	3	11.31666667	68.074	2	22:00:00	0:00:00	1	1	1	1	Other family member(s)	3	3	3	3	3	3	3	7	2	7	1	3	1	7	7	1	0	6	2	My vehicle would not shut off	0	0	0	0	0	0	1	NA	2	-0.631578947	3.631578947	-0.666666667	3.666666667	-0.771929825	3.771929825	-0.701754386	3.701754386
9	9	3	13.1	110.35	2	22:00:00	0:00:00	1	1	10	1	Others	3	2	2	2	2	2	1	7	1	7	1	2	1	7	7	1	0	6	2	My vehicle would not shut off	0	0	0	0	0	0	1	NA	3	-0.631578947	3.631578947	-1.666666667	3.666666667	-1.771929825	3.771929825	-1.701754386	3.701754386
10	10	3	16.11666667	97.406	2	22:00:00	0:00:00	1	0	60	0	Other family member(s)	3	3	3	3	4	3	3	3	3	7	1	3	1	7	7	1	0	6	2	My vehicle would not shut off	0	0	0	0	0	0	1	NA	5	-0.631578947	3.631578947	-0.666666667	3.666666667	-0.771929825	3.771929825	-0.701754386	3.701754386
11	11	3	18.11666667	81.733	2	22:00:00	0:00:00	1	1	5	0	Other family member(s)	3	3	3	3	3	4	3	7	1	7	1	3	1	7	7	1	0	6	2	My vehicle would not shut off	0	0	0	0	0	0	1	NA	6	-0.631578947	3.631578947	-0.666666667	3.666666667	-0.771929825	3.771929825	-0.701754386	3.701754386
12	12	4	8.233333333	119.655	2	20:30:00	0:00:00	2	0	5 minutes	0	Other family member(s)	2	2	3	3	3	3	2	7	2	7	3	2	2	7	7	1	1	5	5	to many people	0	0	0	0	0	0	1	NA	1	-1.631578947	3.631578947	-1.666666667	3.666666667	-0.771929825	3.771929825	-0.701754386	3.701754386
13	13	4	10.81666667	67.429	2	20:30:00	0:00:00	2	3	60	0	Other family member(s)	2	2	2	3	2	2	1	7	1	7	1	2	1	7	7	1	1	5	5	to many people	0	0	0	0	0	0	1	NA	2	-1.631578947	3.631578947	-1.666666667	3.666666667	-1.771929825	3.771929825	-0.701754386	3.701754386
14	14	4	13.48333333	59.355	2	20:30:00	0:00:00	2	0	5	0	Other family member(s)	2	2	3	2	2	3	3	7	1	7	2	3	1	7	7	1	1	5	5	to many people	0	0	0	0	0	0	1	NA	3	-1.631578947	3.631578947	-1.666666667	3.666666667	-0.771929825	3.771929825	-1.701754386	3.701754386
15	15	4	15.71666667	47.669	2	20:30:00	0:00:00	2	1	10	0	Other family member(s)	3	3	3	3	3	3	3	7	3	7	3	3	3	7	7	1	1	5	5	to many people	0	0	0	0	0	0	1	NA	4	-0.631578947	3.631578947	-0.666666667	3.666666667	-0.771929825	3.771929825	-0.701754386	3.701754386
16	16	4	18.11666667	69.126	2	20:30:00	0:00:00	2	1	30	0	Other family member(s)	2	2	2	2	2	2	2	7	2	7	1	2	1	7	7	1	1	5	5	to many people	0	0	0	0	0	0	1	NA	6	-1.631578947	3.631578947	-1.666666667	3.666666667	-1.771929825	3.771929825	-1.701754386	3.701754386
17	17	4	20.71666667	98.811	2	20:30:00	0:00:00	2	1	5 minutes	0	Other family member(s)	3	3	3	3	4	3	4	7	2	7	3	3	2	7	7	1	1	5	5	to many people	0	0	0	0	0	0	1	NA	7	-0.631578947	3.631578947	-0.666666667	3.666666667	-0.771929825	3.771929825	-0.701754386	3.701754386
18	18	5	8.116666667	107.994	2	21:00:00	0:00:00	3	1	2 minutes	0	I am alone	2	3	3	3	4	3	4	7	4	7	4	4	4	7	7	1	1	3	4	hurting	0	0	0	0	0	0	1	NA	1	-1.631578947	3.631578947	-0.666666667	3.666666667	-0.771929825	3.771929825	-0.701754386	3.701754386
19	19	5	10.71666667	50.266	2	21:00:00	0:00:00	3	0	60	0	I am alone	5	5	5	5	5	4	6	5	5	5	5	5	5	5	5	1	1	3	4	hurting	0	0	0	0	0	0	1	NA	2	1.368421053	3.631578947	1.333333333	3.666666667	1.228070175	3.771929825	1.298245614	3.701754386
20	20	5	13.23333333	61.115	2	21:00:00	0:00:00	3	1	5	0	Other family member(s)	3	3	4	4	3	3	4	6	4	7	3	3	2	7	7	1	1	3	4	hurting	0	0	0	0	0	0	1	NA	3	-0.631578947	3.631578947	-0.666666667	3.666666667	0.228070175	3.771929825	0.298245614	3.701754386
21	21	5	15.75	64.567	2	21:00:00	0:00:00	3	1	120	0	Other family member(s)	2	3	3	3	4	4	4	2	2	7	1	1	2	7	7	1	1	3	4	hurting	0	0	0	0	0	0	1	NA	4	-1.631578947	3.631578947	-0.666666667	3.666666667	-0.771929825	3.771929825	-0.701754386	3.701754386
22	22	5	18.01666667	69.789	2	21:00:00	0:00:00	3	1	180	0	Other family member(s)	2	3	3	3	3	3	4	7	3	7	3	3	3	7	7	1	1	3	4	hurting	0	0	0	0	0	0	1	NA	6	-1.631578947	3.631578947	-0.666666667	3.666666667	-0.771929825	3.771929825	-0.701754386	3.701754386
23	23	5	20.56666667	82.74	2	21:00:00	0:00:00	3	0	10 minutes	0	Other family member(s)	3	3	3	2	3	3	3	6	3	7	3	3	3	7	7	1	1	3	4	hurting	0	0	0	0	0	0	1	NA	7	-0.631578947	3.631578947	-0.666666667	3.666666667	-0.771929825	3.771929825	-1.701754386	3.701754386
24	24	6	8.15	83.678	2	22:30:00	3:30:00	3	0	5 hours	0	I am alone	4	4	4	4	4	4	4	6	4	7	4	4	4	7	7	1	1	3	3	hurting	0	0	0	0	0	0	1	NA	1	0.368421053	3.631578947	0.333333333	3.666666667	0.228070175	3.771929825	0.298245614	3.701754386
25	25	6	10.68333333	55.966	2	22:30:00	3:30:00	3	1	5	0	Other family member(s)	4	4	4	4	4	4	5	7	4	7	4	4	4	7	7	1	1	3	3	hurting	0	0	0	0	0	0	1	NA	2	0.368421053	3.631578947	0.333333333	3.666666667	0.228070175	3.771929825	0.298245614	3.701754386
26	26	6	13.25	44.922	2	22:30:00	3:30:00	3	0	15	0	I am alone	4	4	4	4	5	3	5	7	4	7	4	4	4	7	7	1	1	3	3	hurting	0	0	0	0	0	0	1	NA	3	0.368421053	3.631578947	0.333333333	3.666666667	0.228070175	3.771929825	0.298245614	3.701754386
27	27	6	15.71666667	56.041	2	22:30:00	3:30:00	3	1	2	0	I am alone	4	4	4	4	5	5	5	6	4	6	3	3	3	7	7	1	1	3	3	hurting	0	0	0	0	0	0	1	NA	4	0.368421053	3.631578947	0.333333333	3.666666667	0.228070175	3.771929825	0.298245614	3.701754386
28	28	6	18.06666667	75.433	2	22:30:00	3:30:00	3	1	60	0	I am alone	4	4	4	4	3	3	4	7	4	7	2	3	2	7	7	1	1	3	3	hurting	0	0	0	0	0	0	1	NA	6	0.368421053	3.631578947	0.333333333	3.666666667	0.228070175	3.771929825	0.298245614	3.701754386
29	29	6	21	88.178	2	22:30:00	3:30:00	3	0	5 minutes	0	! am alone	4	3	3	4	4	4	5	7	4	7	4	4	4	7	7	1	1	3	3	hurting	0	0	0	0	0	0	1	NA	7	0.368421053	3.631578947	-0.666666667	3.666666667	-0.771929825	3.771929825	0.298245614	3.701754386
30	30	0	8.1	121.195	2	22:30:00	4:00:00	3	0	1 minute	0	I am alone	3	4	4	4	4	3	4	6	4	7	4	4	4	7	7	1	1	1	5	muscles	0	0	0	0	0	0	1	NA	1	-0.631578947	3.631578947	0.333333333	3.666666667	0.228070175	3.771929825	0.298245614	3.701754386
31	31	0	10.9	48.829	2	22:30:00	4:00:00	3	1	5	0	I am alone	4	4	4	4	4	4	4	4	4	4	4	4	4	7	7	1	1	1	5	muscles	0	0	0	0	0	0	1	NA	2	0.368421053	3.631578947	0.333333333	3.666666667	0.228070175	3.771929825	0.298245614	3.701754386
32	32	0	13.3	43.628	2	22:30:00	4:00:00	3	0	60	0	I am alone	4	4	4	4	4	4	5	4	4	4	4	4	4	7	7	1	1	1	5	muscles	0	0	0	0	0	0	1	NA	3	0.368421053	3.631578947	0.333333333	3.666666667	0.228070175	3.771929825	0.298245614	3.701754386
33	33	0	15.86666667	48.248	2	22:30:00	4:00:00	3	2	15	0	I am alone	4	4	4	4	4	4	4	7	3	7	4	4	4	7	7	1	1	1	5	muscles	0	0	0	0	0	0	1	NA	4	0.368421053	3.631578947	0.333333333	3.666666667	0.228070175	3.771929825	0.298245614	3.701754386
34	34	0	18.2	47.399	2	22:30:00	4:00:00	3	1	10	0	I am alone	4	3	5	4	5	4	5	7	4	7	4	4	4	7	7	1	1	1	5	muscles	0	0	0	0	0	0	1	NA	6	0.368421053	3.631578947	-0.666666667	3.666666667	1.228070175	3.771929825	0.298245614	3.701754386
35	35	0	20.93333333	90.382	2	22:30:00	4:00:00	3	0	5 minutes	0	! am alone	4	4	5	4	5	4	5	7	4	7	4	4	4	7	7	1	1	1	5	muscles	0	0	0	0	0	0	1	NA	7	0.368421053	3.631578947	0.333333333	3.666666667	1.228070175	3.771929825	0.298245614	3.701754386
36	36	1	8.383333333	73.676	2	0:00:00	2:00:00	3	0	5 minutes	0	Other family member(s)	3	3	3	4	5	3	5	7	4	7	4	4	4	7	7	1	1	6	5	hospital	0	0	0	0	0	0	1	NA	1	-0.631578947	3.631578947	-0.666666667	3.666666667	-0.771929825	3.771929825	0.298245614	3.701754386
37	37	1	10.91666667	55.577	2	0:00:00	2:00:00	3	0	30	0	I am alone	4	4	4	4	4	4	5	7	4	7	3	3	4	7	7	1	1	6	5	hospital	0	0	0	0	0	0	1	NA	2	0.368421053	3.631578947	0.333333333	3.666666667	0.228070175	3.771929825	0.298245614	3.701754386
38	38	1	15.61666667	108.039	2	0:00:00	2:00:00	3	1	15	0	Others	3	3	2	4	4	4	4	7	4	7	4	4	4	7	7	1	1	6	5	hospital	0	0	0	0	0	0	1	NA	4	-0.631578947	3.631578947	-0.666666667	3.666666667	-1.771929825	3.771929825	0.298245614	3.701754386
39	39	1	18.2	66.642	2	0:00:00	2:00:00	3	1	60	0	I am alone	4	4	3	2	5	4	4	7	4	7	4	4	4	7	7	1	1	6	5	hospital	0	0	0	0	0	0	1	NA	6	0.368421053	3.631578947	0.333333333	3.666666667	-0.771929825	3.771929825	-1.701754386	3.701754386
40	40	1	20.63333333	94.621	2	0:00:00	2:00:00	3	0	1 hour	0	! am alone	4	4	4	4	4	4	4	7	4	7	4	4	4	7	7	1	1	6	5	hospital	0	0	0	0	0	0	1	NA	7	0.368421053	3.631578947	0.333333333	3.666666667	0.228070175	3.771929825	0.298245614	3.701754386
41	41	2	8.233333333	88.514	2	22:00:00	0:00:00	4	1	1 hour	0	I am alone	4	4	4	4	4	4	5	7	4	7	4	4	4	7	7	1	1	5	5	pain	0	0	0	0	0	0	1	NA	1	0.368421053	3.631578947	0.333333333	3.666666667	0.228070175	3.771929825	0.298245614	3.701754386
42	42	2	10.63333333	61.88	2	22:00:00	0:00:00	4	1	5	0	I am alone	4	4	4	4	4	4	4	7	4	7	4	4	4	7	7	1	1	5	5	pain	0	0	0	0	0	0	1	NA	2	0.368421053	3.631578947	0.333333333	3.666666667	0.228070175	3.771929825	0.298245614	3.701754386
43	43	2	13.5	55.263	2	22:00:00	0:00:00	4	1	2	0	Other family member(s)	4	4	4	4	4	4	4	7	4	7	4	4	4	7	7	1	1	5	5	pain	0	0	0	0	0	0	1	NA	3	0.368421053	3.631578947	0.333333333	3.666666667	0.228070175	3.771929825	0.298245614	3.701754386
44	44	2	15.78333333	45.592	2	22:00:00	0:00:00	4	1	10	1	Other family member(s)	4	4	4	4	4	4	5	4	5	7	4	4	4	7	7	1	1	5	5	pain	0	0	0	0	0	0	1	NA	4	0.368421053	3.631578947	0.333333333	3.666666667	0.228070175	3.771929825	0.298245614	3.701754386
45	45	2	18.5	82.515	2	22:00:00	0:00:00	4	1	60	0	Other family member(s)	4	4	4	4	4	4	4	7	3	7	4	4	4	7	7	1	1	5	5	pain	0	0	0	0	0	0	1	NA	6	0.368421053	3.631578947	0.333333333	3.666666667	0.228070175	3.771929825	0.298245614	3.701754386
46	46	2	20.78333333	76.743	2	22:00:00	0:00:00	4	1	1 hour	0	Other family member(s)	4	4	4	4	4	4	5	7	4	7	4	4	4	7	7	1	1	5	5	pain	0	0	0	0	0	0	1	NA	7	0.368421053	3.631578947	0.333333333	3.666666667	0.228070175	3.771929825	0.298245614	3.701754386
47	47	3	8.15	77.371	2	2:00:00	4:00:00	4	1	1 hour	0	Other family member(s)	4	4	4	4	4	4	4	7	3	7	4	4	4	7	7	1	1	2	3	pain	0	0	0	0	0	0	1	0	1	0.368421053	3.631578947	0.333333333	3.666666667	0.228070175	3.771929825	0.298245614	3.701754386
48	48	3	10.73333333	39.186	2	2:00:00	4:00:00	4	3	10	0	Other family member(s)	4	4	4	4	5	4	4	7	4	7	5	4	4	7	7	1	1	2	3	pain	0	0	0	0	0	0	1	0	2	0.368421053	3.631578947	0.333333333	3.666666667	0.228070175	3.771929825	0.298245614	3.701754386
49	49	3	13.3	37.675	2	2:00:00	4:00:00	4	3	60	1	Other family member(s)	4	4	4	4	4	4	5	7	4	7	4	4	4	7	7	1	1	2	3	pain	0	0	0	0	0	0	1	0	3	0.368421053	3.631578947	0.333333333	3.666666667	0.228070175	3.771929825	0.298245614	3.701754386
50	50	3	16.01666667	60.629	2	2:00:00	4:00:00	4	3	3	1	Other family member(s)	4	4	4	4	4	4	4	7	4	7	4	4	4	7	7	1	1	2	3	pain	0	0	0	0	0	0	1	0	5	0.368421053	3.631578947	0.333333333	3.666666667	0.228070175	3.771929825	0.298245614	3.701754386
51	51	3	18.6	56.018	2	2:00:00	4:00:00	4	3	5	0	Other family member(s)	4	4	4	4	5	4	5	4	4	7	4	4	4	7	7	1	1	2	3	pain	0	0	0	0	0	0	1	0	6	0.368421053	3.631578947	0.333333333	3.666666667	0.228070175	3.771929825	0.298245614	3.701754386
52	52	3	20.56666667	118.987	2	2:00:00	4:00:00	4	1	1 hour	0	Other family member(s)	4	4	4	3	4	5	4	4	4	7	4	3	4	7	7	1	1	2	3	pain	0	0	0	0	0	0	1	0	7	0.368421053	3.631578947	0.333333333	3.666666667	0.228070175	3.771929825	-0.701754386	3.701754386
53	53	4	8.283333333	67.829	2	1:30:00	4:00:00	3	0	1 hour	0	Other family member(s)	3	3	4	4	4	4	4	7	4	7	4	4	4	7	7	1	1	1	7	muscle pain	0	0	0	0	0	0	1	0	1	-0.631578947	3.631578947	-0.666666667	3.666666667	0.228070175	3.771929825	0.298245614	3.701754386
54	54	4	10.68333333	43.517	2	1:30:00	4:00:00	3	1	120	0	Other family member(s)	4	4	4	4	4	5	4	7	4	7	4	4	4	7	7	1	1	1	7	muscle pain	0	0	0	0	0	0	1	0	2	0.368421053	3.631578947	0.333333333	3.666666667	0.228070175	3.771929825	0.298245614	3.701754386
55	55	4	13.45	67.887	2	1:30:00	4:00:00	3	3	60	1	Other family member(s)	4	3	4	4	4	4	4	7	4	7	4	4	4	7	7	1	1	1	7	muscle pain	0	0	0	0	0	0	1	0	3	0.368421053	3.631578947	-0.666666667	3.666666667	0.228070175	3.771929825	0.298245614	3.701754386
56	56	4	15.83333333	102.968	2	1:30:00	4:00:00	3	1	60	0	Other family member(s)	3	3	3	3	4	4	4	7	4	7	4	3	3	7	7	1	1	1	7	muscle pain	0	0	0	0	0	0	1	0	4	-0.631578947	3.631578947	-0.666666667	3.666666667	-0.771929825	3.771929825	-0.701754386	3.701754386
57	57	4	21	68.855	2	1:30:00	4:00:00	3	0	10 minutes	0	Other family member(s)	4	4	4	4	4	4	4	7	4	7	4	4	4	7	7	1	1	1	7	muscle pain	0	0	0	0	0	0	1	0	7	0.368421053	3.631578947	0.333333333	3.666666667	0.228070175	3.771929825	0.298245614	3.701754386
58	58	2	8.616666667	197.748	3	22:30:00	2:30:00	3	3	1 hour	0	I am alone	5	5	4	5	5	5	4	5	4	4	4	3	4	2	5	1	1	3	5	bills mouth and back pain	0	0	0	0	0	0	1	NA	1	-0.094339623	5.094339623	-0.113207547	5.113207547	-1.150943396	5.150943396	-0.245283019	5.245283019
59	59	2	10.93333333	141.49	3	22:30:00	2:30:00	3	2	20	1	Other family member(s)	5	5	5	5	5	5	5	4	4	5	4	3	4	3	3	1	1	3	5	bills mouth and back pain	0	0	0	0	0	0	1	NA	2	-0.094339623	5.094339623	-0.113207547	5.113207547	-0.150943396	5.150943396	-0.245283019	5.245283019
60	60	2	13.58333333	108.74	3	22:30:00	2:30:00	3	1	30	1	Friend(s)	5	4	5	5	4	5	4	4	4	4	4	4	4	3	4	1	1	3	5	bills mouth and back pain	0	0	0	0	0	0	1	NA	3	-0.094339623	5.094339623	-1.113207547	5.113207547	-0.150943396	5.150943396	-0.245283019	5.245283019
61	61	2	15.93333333	117.236	3	22:30:00	2:30:00	3	3	25	0	Friend(s)	5	5	5	5	5	5	5	3	5	3	5	3	5	3	3	1	1	3	5	bills mouth and back pain	0	0	0	0	0	0	1	NA	4	-0.094339623	5.094339623	-0.113207547	5.113207547	-0.150943396	5.150943396	-0.245283019	5.245283019
62	62	2	18.6	105.763	3	22:30:00	2:30:00	3	1	30	0	Other family member(s)	5	5	5	5	5	5	5	4	5	3	5	4	4	3	5	1	1	3	5	bills mouth and back pain	0	0	0	0	0	0	1	NA	6	-0.094339623	5.094339623	-0.113207547	5.113207547	-0.150943396	5.150943396	-0.245283019	5.245283019
63	63	2	21.15	291.854	3	22:30:00	2:30:00	3	2	15 minutes	0	! am alone	4	5	5	5	4	4	5	4	5	4	5	4	4	4	5	1	1	3	5	bills mouth and back pain	0	0	0	0	0	0	1	NA	7	-1.094339623	5.094339623	-0.113207547	5.113207547	-0.150943396	5.150943396	-0.245283019	5.245283019
64	64	3	8.216666667	184.223	3	22:00:00	0:00:00	1	0	1 hour	0	I am alone	5	5	5	5	5	5	6	3	5	2	5	2	5	2	2	1	0	6	2	My vehicle would not shut off	0	0	0	0	0	0	1	NA	1	-0.094339623	5.094339623	-0.113207547	5.113207547	-0.150943396	5.150943396	-0.245283019	5.245283019
65	65	3	11.06666667	115.765	3	22:00:00	0:00:00	1	3	30	0	Friend(s)	6	5	5	6	6	5	6	2	5	2	5	2	5	2	2	1	0	6	2	My vehicle would not shut off	0	0	0	0	0	0	1	NA	2	0.905660377	5.094339623	-0.113207547	5.113207547	-0.150943396	5.150943396	0.754716981	5.245283019
66	66	3	13.41666667	84.796	3	22:00:00	0:00:00	1	3	25	1	Other family member(s)	5	5	5	6	5	5	6	4	5	3	5	2	5	2	2	1	0	6	2	My vehicle would not shut off	0	0	0	0	0	0	1	NA	3	-0.094339623	5.094339623	-0.113207547	5.113207547	-0.150943396	5.150943396	0.754716981	5.245283019
67	67	3	18.5	302.242	3	22:00:00	0:00:00	1	2	25	0	I am alone	5	5	5	5	5	5	5	2	5	2	5	2	5	2	2	1	0	6	2	My vehicle would not shut off	0	0	0	0	0	0	1	NA	6	-0.094339623	5.094339623	-0.113207547	5.113207547	-0.150943396	5.150943396	-0.245283019	5.245283019
68	68	3	20.8	184.556	3	22:00:00	0:00:00	1	1	1 hour	0	! am alone	5	5	5	5	5	5	6	2	6	2	5	2	5	2	2	1	0	6	2	My vehicle would not shut off	0	0	0	0	0	0	1	NA	7	-0.094339623	5.094339623	-0.113207547	5.113207547	-0.150943396	5.150943396	-0.245283019	5.245283019
69	69	4	8.35	447.404	3	20:30:00	0:00:00	2	1	1 hour	0	My partner	5	5	5	5	5	5	6	3	5	2	5	2	5	2	2	1	1	5	5	to many people	0	0	0	0	0	0	1	NA	1	-0.094339623	5.094339623	-0.113207547	5.113207547	-0.150943396	5.150943396	-0.245283019	5.245283019
70	70	4	10.75	844.725	3	20:30:00	0:00:00	2	1	30	0	Co-worker(s)	6	5	5	6	5	5	6	2	5	2	6	2	6	2	2	1	1	5	5	to many people	0	0	0	0	0	0	1	NA	2	0.905660377	5.094339623	-0.113207547	5.113207547	-0.150943396	5.150943396	0.754716981	5.245283019
71	71	4	16.01666667	271.364	3	20:30:00	0:00:00	2	1	60	1	I am alone	5	5	5	5	5	5	6	2	5	2	5	2	5	2	1	1	1	5	5	to many people	0	0	0	0	0	0	1	NA	5	-0.094339623	5.094339623	-0.113207547	5.113207547	-0.150943396	5.150943396	-0.245283019	5.245283019
72	72	4	18.36666667	314.031	3	20:30:00	0:00:00	2	1	35	0	Other family member(s)	5	5	5	5	5	6	6	2	5	2	5	2	5	2	1	1	1	5	5	to many people	0	0	0	0	0	0	1	NA	6	-0.094339623	5.094339623	-0.113207547	5.113207547	-0.150943396	5.150943396	-0.245283019	5.245283019
73	73	4	21.15	577.033	3	20:30:00	0:00:00	2	0	30 minutes	0	! am alone	5	4	5	5	5	5	5	2	5	2	5	2	5	2	1	1	1	5	5	to many people	0	0	0	0	0	0	1	NA	7	-0.094339623	5.094339623	-1.113207547	5.113207547	-0.150943396	5.150943396	-0.245283019	5.245283019
74	74	5	8.433333333	515.398	3	21:00:00	0:00:00	3	1	45 minutes	0	I am alone	5	5	5	5	5	5	6	2	6	1	6	1	6	1	2	1	1	3	4	hurting	0	0	0	0	0	0	1	NA	1	-0.094339623	5.094339623	-0.113207547	5.113207547	-0.150943396	5.150943396	-0.245283019	5.245283019
75	75	5	10.81666667	134.456	3	21:00:00	0:00:00	3	1	15	1	I am alone	5	5	6	6	6	6	6	1	6	1	6	1	6	1	1	1	1	3	4	hurting	0	0	0	0	0	0	1	NA	2	-0.094339623	5.094339623	-0.113207547	5.113207547	0.849056604	5.150943396	0.754716981	5.245283019
76	76	5	13.08333333	114.997	3	21:00:00	0:00:00	3	2	45	1	Co-worker(s)	6	6	6	6	6	6	6	2	6	2	6	1	6	2	1	1	1	3	4	hurting	0	0	0	0	0	0	1	NA	3	0.905660377	5.094339623	0.886792453	5.113207547	0.849056604	5.150943396	0.754716981	5.245283019
77	77	5	16.03333333	313.16	3	21:00:00	0:00:00	3	2	NA	1	Co-worker(s)	5	6	6	6	6	6	6	2	6	1	6	1	6	1	1	1	1	3	4	hurting	0	0	0	0	0	0	1	NA	5	-0.094339623	5.094339623	0.886792453	5.113207547	0.849056604	5.150943396	0.754716981	5.245283019
78	78	5	18.56666667	108.474	3	21:00:00	0:00:00	3	1	20	1	I am alone	5	5	6	5	5	6	6	1	6	1	6	2	5	1	2	1	1	3	4	hurting	0	0	0	0	0	0	1	NA	6	-0.094339623	5.094339623	-0.113207547	5.113207547	0.849056604	5.150943396	-0.245283019	5.245283019
79	79	5	20.6	134.112	3	21:00:00	0:00:00	3	0	5 minutes	0	! am alone	6	6	5	5	5	5	6	2	6	1	6	2	6	1	1	1	1	3	4	hurting	0	0	0	0	0	0	1	NA	7	0.905660377	5.094339623	0.886792453	5.113207547	-0.150943396	5.150943396	-0.245283019	5.245283019
80	80	6	8.7	158.98	3	22:30:00	3:30:00	3	1	45 minutes	1	My partner	6	6	6	6	5	5	6	2	6	1	6	1	6	1	1	1	1	3	3	hurting	0	0	0	0	0	0	1	NA	1	0.905660377	5.094339623	0.886792453	5.113207547	0.849056604	5.150943396	0.754716981	5.245283019
81	81	6	10.65	77.66	3	22:30:00	3:30:00	3	2	5	0	My partner	6	6	6	6	6	6	6	1	6	1	6	1	6	1	1	1	1	3	3	hurting	0	0	0	0	0	0	1	NA	2	0.905660377	5.094339623	0.886792453	5.113207547	0.849056604	5.150943396	0.754716981	5.245283019
82	82	6	13.43333333	107.597	3	22:30:00	3:30:00	3	2	25	1	My partner	6	6	6	6	6	6	4	5	5	2	4	2	4	3	3	1	1	3	3	hurting	0	0	0	0	0	0	1	NA	3	0.905660377	5.094339623	0.886792453	5.113207547	0.849056604	5.150943396	0.754716981	5.245283019
83	83	6	15.63333333	207.47	3	22:30:00	3:30:00	3	2	5	0	My partner	5	5	5	5	5	5	6	2	5	1	5	2	5	1	2	1	1	3	3	hurting	0	0	0	0	0	0	1	NA	4	-0.094339623	5.094339623	-0.113207547	5.113207547	-0.150943396	5.150943396	-0.245283019	5.245283019
84	84	6	18.16666667	85.907	3	22:30:00	3:30:00	3	2	20	0	My partner	6	6	5	6	5	6	6	2	6	1	6	2	5	1	1	1	1	3	3	hurting	0	0	0	0	0	0	1	NA	6	0.905660377	5.094339623	0.886792453	5.113207547	-0.150943396	5.150943396	0.754716981	5.245283019
85	85	0	8.633333333	394.384	3	22:30:00	4:00:00	3	1	30 minutes	0	My partner	5	5	5	5	5	6	6	2	6	2	6	2	5	1	2	1	1	1	5	muscles	0	0	0	0	0	0	1	NA	1	-0.094339623	5.094339623	-0.113207547	5.113207547	-0.150943396	5.150943396	-0.245283019	5.245283019
86	86	0	10.95	70.468	3	22:30:00	4:00:00	3	2	5	1	My partner	6	6	6	6	6	6	6	2	6	2	5	2	6	1	1	1	1	1	5	muscles	0	0	0	0	0	0	1	NA	2	0.905660377	5.094339623	0.886792453	5.113207547	0.849056604	5.150943396	0.754716981	5.245283019
87	87	0	13.5	123.233	3	22:30:00	4:00:00	3	1	25	1	My partner	5	5	5	5	5	5	6	2	6	2	5	2	5	2	2	1	1	1	5	muscles	0	0	0	0	0	0	1	NA	3	-0.094339623	5.094339623	-0.113207547	5.113207547	-0.150943396	5.150943396	-0.245283019	5.245283019
88	88	0	16.11666667	134.381	3	22:30:00	4:00:00	3	2	15	1	My partner	5	5	5	5	6	6	6	2	6	2	5	1	6	1	1	1	1	1	5	muscles	0	0	0	0	0	0	1	NA	5	-0.094339623	5.094339623	-0.113207547	5.113207547	-0.150943396	5.150943396	-0.245283019	5.245283019
89	89	0	18.41666667	78.297	3	22:30:00	4:00:00	3	1	60	0	My partner	4	4	5	5	4	4	5	2	5	3	4	5	4	2	3	1	1	1	5	muscles	0	0	0	0	0	0	1	NA	6	-1.094339623	5.094339623	-1.113207547	5.113207547	-0.150943396	5.150943396	-0.245283019	5.245283019
90	90	0	20.86666667	188.611	3	22:30:00	4:00:00	3	0	15 minutes	0	My partner	4	4	5	5	4	5	5	3	5	3	5	2	2	2	3	1	1	1	5	muscles	0	0	0	0	0	0	1	NA	7	-1.094339623	5.094339623	-1.113207547	5.113207547	-0.150943396	5.150943396	-0.245283019	5.245283019
91	91	1	8.5	132.143	3	0:00:00	2:00:00	3	2	30 minutes	0	My partner	5	5	5	5	5	5	5	3	5	2	4	3	5	2	2	1	1	6	5	hospital	0	0	0	0	0	0	1	NA	1	-0.094339623	5.094339623	-0.113207547	5.113207547	-0.150943396	5.150943396	-0.245283019	5.245283019
92	92	1	11.03333333	319.681	3	0:00:00	2:00:00	3	1	120	1	My partner	5	5	5	5	5	5	5	2	5	2	5	2	5	2	2	1	1	6	5	hospital	0	0	0	0	0	0	1	NA	2	-0.094339623	5.094339623	-0.113207547	5.113207547	-0.150943396	5.150943396	-0.245283019	5.245283019
93	93	1	13.6	66.803	3	0:00:00	2:00:00	3	2	5	0	My partner	5	5	5	6	5	5	5	2	5	2	5	2	4	2	2	1	1	6	5	hospital	0	0	0	0	0	0	1	NA	3	-0.094339623	5.094339623	-0.113207547	5.113207547	-0.150943396	5.150943396	0.754716981	5.245283019
94	94	1	20.81666667	114.502	3	0:00:00	2:00:00	3	2	25 minutes	0	My partner	5	5	5	5	5	5	6	2	5	2	5	2	5	2	2	1	1	6	5	hospital	0	0	0	0	0	0	1	NA	7	-0.094339623	5.094339623	-0.113207547	5.113207547	-0.150943396	5.150943396	-0.245283019	5.245283019
95	95	2	8.666666667	125.413	3	22:00:00	0:00:00	4	1	20 minutes	0	I am alone	5	5	5	5	5	5	5	3	5	2	5	2	5	2	4	1	1	5	5	pain	0	0	0	0	0	0	1	NA	1	-0.094339623	5.094339623	-0.113207547	5.113207547	-0.150943396	5.150943396	-0.245283019	5.245283019
96	96	2	11.16666667	62.809	3	22:00:00	0:00:00	4	2	20	0	I am alone	5	5	5	5	5	5	4	4	4	3	4	2	3	2	3	1	1	5	5	pain	0	0	0	0	0	0	1	NA	2	-0.094339623	5.094339623	-0.113207547	5.113207547	-0.150943396	5.150943396	-0.245283019	5.245283019
97	97	2	13.53333333	84.941	3	22:00:00	0:00:00	4	1	15	1	I am alone	4	5	5	5	5	5	5	2	5	2	4	3	5	2	3	1	1	5	5	pain	0	0	0	0	0	0	1	NA	3	-1.094339623	5.094339623	-0.113207547	5.113207547	-0.150943396	5.150943396	-0.245283019	5.245283019
98	98	2	15.78333333	164.98	3	22:00:00	0:00:00	4	2	5	1	I am alone	5	5	5	5	5	5	6	3	5	2	5	2	5	2	2	1	1	5	5	pain	0	0	0	0	0	0	1	NA	4	-0.094339623	5.094339623	-0.113207547	5.113207547	-0.150943396	5.150943396	-0.245283019	5.245283019
99	99	2	18.36666667	106.902	3	22:00:00	0:00:00	4	1	45	0	Friend(s)	5	5	5	5	6	5	5	2	6	2	5	2	5	2	2	1	1	5	5	pain	0	0	0	0	0	0	1	NA	6	-0.094339623	5.094339623	-0.113207547	5.113207547	-0.150943396	5.150943396	-0.245283019	5.245283019
100	100	2	20.93333333	128.043	3	22:00:00	0:00:00	4	2	15 minutes	0	! am alone	5	5	5	5	5	5	5	2	5	2	5	2	5	2	2	1	1	5	5	pain	0	0	0	0	0	0	1	NA	7	-0.094339623	5.094339623	-0.113207547	5.113207547	-0.150943396	5.150943396	-0.245283019	5.245283019
101	101	3	10.78333333	125.823	3	2:00:00	4:00:00	4	1	60	0	I am alone	5	5	5	5	5	5	6	2	5	2	5	2	5	2	2	1	1	2	3	pain	0	0	0	0	0	0	1	0	2	-0.094339623	5.094339623	-0.113207547	5.113207547	-0.150943396	5.150943396	-0.245283019	5.245283019
102	102	3	13.16666667	58.752	3	2:00:00	4:00:00	4	1	30	0	I am alone	5	5	5	5	5	6	5	2	5	2	5	2	6	2	2	1	1	2	3	pain	0	0	0	0	0	0	1	0	3	-0.094339623	5.094339623	-0.113207547	5.113207547	-0.150943396	5.150943396	-0.245283019	5.245283019
103	103	3	15.9	121.761	3	2:00:00	4:00:00	4	1	30	1	I am alone	5	5	5	5	5	5	5	2	5	2	5	2	6	2	2	1	1	2	3	pain	0	0	0	0	0	0	1	0	4	-0.094339623	5.094339623	-0.113207547	5.113207547	-0.150943396	5.150943396	-0.245283019	5.245283019
104	104	3	21.21666667	114.213	3	2:00:00	4:00:00	4	1	15 minutes	0	! am alone	5	5	5	5	4	4	5	2	5	2	5	2	5	2	2	1	1	2	3	pain	0	0	0	0	0	0	1	0	7	-0.094339623	5.094339623	-0.113207547	5.113207547	-0.150943396	5.150943396	-0.245283019	5.245283019
105	105	4	8.6	135.466	3	1:30:00	4:00:00	3	1	30 minutes	0	I am alone	5	5	5	5	5	5	5	2	5	2	5	2	5	2	2	1	1	1	7	muscle pain	0	0	0	0	0	0	1	0	1	-0.094339623	5.094339623	-0.113207547	5.113207547	-0.150943396	5.150943396	-0.245283019	5.245283019
106	106	4	10.71666667	73.162	3	1:30:00	4:00:00	3	2	15	0	I am alone	5	5	5	5	5	5	5	2	5	2	5	2	6	2	2	1	1	1	7	muscle pain	0	0	0	0	0	0	1	0	2	-0.094339623	5.094339623	-0.113207547	5.113207547	-0.150943396	5.150943396	-0.245283019	5.245283019
107	107	4	13.73333333	235.358	3	1:30:00	4:00:00	3	1	15	0	I am alone	5	6	5	5	5	5	5	2	5	2	6	2	5	2	2	1	1	1	7	muscle pain	0	0	0	0	0	0	1	0	3	-0.094339623	5.094339623	0.886792453	5.113207547	-0.150943396	5.150943396	-0.245283019	5.245283019
108	108	4	15.98333333	116.433	3	1:30:00	4:00:00	3	1	20	0	I am alone	5	6	6	6	5	5	5	2	5	2	5	2	5	2	2	1	1	1	7	muscle pain	0	0	0	0	0	0	1	0	4	-0.094339623	5.094339623	0.886792453	5.113207547	0.849056604	5.150943396	0.754716981	5.245283019
109	109	4	18.5	66.243	3	1:30:00	4:00:00	3	1	25	0	Other family member(s)	5	5	5	5	5	5	5	2	5	2	5	2	5	2	2	1	1	1	7	muscle pain	0	0	0	0	0	0	1	0	6	-0.094339623	5.094339623	-0.113207547	5.113207547	-0.150943396	5.150943396	-0.245283019	5.245283019
110	110	4	20.76666667	396.836	3	1:30:00	4:00:00	3	1	15 minutes	0	Other family member(s)	5	5	5	5	5	5	5	2	5	2	5	2	5	2	2	1	1	1	7	muscle pain	0	0	0	0	0	0	1	0	7	-0.094339623	5.094339623	-0.113207547	5.113207547	-0.150943396	5.150943396	-0.245283019	5.245283019
111	111	3	8.75	296.829	4	22:00:00	0:00:00	1	2	10 minutes	0	I am alone	6	6	6	6	6	6	5	6	6	4	4	1	5	1	1	1	0	6	2	My vehicle would not shut off	0	0	0	0	0	0	1	NA	1	-0.056603774	6.056603774	-0.075471698	6.075471698	-0.094339623	6.094339623	-0.094339623	6.094339623
112	112	3	11.13333333	127.578	4	22:00:00	0:00:00	1	1	10	0	I am alone	6	6	6	6	6	6	6	4	5	6	5	1	6	1	1	1	0	6	2	My vehicle would not shut off	0	0	0	0	0	0	1	NA	2	-0.056603774	6.056603774	-0.075471698	6.075471698	-0.094339623	6.094339623	-0.094339623	6.094339623
113	113	3	13.25	119.62	4	22:00:00	0:00:00	1	3	5	1	Other family member(s)	6	6	6	6	6	7	5	4	6	5	6	1	5	1	1	1	0	6	2	My vehicle would not shut off	0	0	0	0	0	0	1	NA	3	-0.056603774	6.056603774	-0.075471698	6.075471698	-0.094339623	6.094339623	-0.094339623	6.094339623
114	114	3	16.13333333	120.896	4	22:00:00	0:00:00	1	1	60	0	I am alone	7	7	6	6	7	7	6	5	6	4	5	1	5	1	1	1	0	6	2	My vehicle would not shut off	0	0	0	0	0	0	1	NA	5	0.943396226	6.056603774	0.924528302	6.075471698	-0.094339623	6.094339623	-0.094339623	6.094339623
115	115	3	21.25	311.583	4	22:00:00	0:00:00	1	3	1 hour	0	My partner	6	6	6	6	6	6	6	3	3	3	6	7	5	1	1	1	0	6	2	My vehicle would not shut off	0	0	0	0	0	0	1	NA	7	-0.056603774	6.056603774	-0.075471698	6.075471698	-0.094339623	6.094339623	-0.094339623	6.094339623
116	116	4	8.833333333	172.151	4	20:30:00	0:00:00	2	3	2 hours	0	Other family member(s)	6	6	6	6	6	6	6	4	5	4	4	3	3	1	1	1	1	5	5	to many people	0	0	0	0	0	0	1	NA	1	-0.056603774	6.056603774	-0.075471698	6.075471698	-0.094339623	6.094339623	-0.094339623	6.094339623
117	117	4	13.21666667	123.14	4	20:30:00	0:00:00	2	3	30	1	Other family member(s)	6	6	6	6	6	6	6	5	6	5	6	2	5	1	1	1	1	5	5	to many people	0	0	0	0	0	0	1	NA	3	-0.056603774	6.056603774	-0.075471698	6.075471698	-0.094339623	6.094339623	-0.094339623	6.094339623
118	118	4	15.75	100.582	4	20:30:00	0:00:00	2	1	10	0	I am alone	6	6	6	6	7	7	6	5	6	5	5	1	6	1	1	1	1	5	5	to many people	0	0	0	0	0	0	1	NA	4	-0.056603774	6.056603774	-0.075471698	6.075471698	-0.094339623	6.094339623	-0.094339623	6.094339623
119	119	4	18.16666667	109.467	4	20:30:00	0:00:00	2	3	5	1	Neighbor(s)	6	6	6	6	6	6	6	5	5	4	6	4	4	1	1	1	1	5	5	to many people	0	0	0	0	0	0	1	NA	6	-0.056603774	6.056603774	-0.075471698	6.075471698	-0.094339623	6.094339623	-0.094339623	6.094339623
120	120	5	8.5	237.956	4	21:00:00	0:00:00	3	1	30 minutes	0	Other family member(s)	6	6	6	6	6	6	6	7	6	5	5	2	3	1	1	1	1	3	4	hurting	0	0	0	0	0	0	1	NA	1	-0.056603774	6.056603774	-0.075471698	6.075471698	-0.094339623	6.094339623	-0.094339623	6.094339623
121	121	5	10.81666667	109.873	4	21:00:00	0:00:00	3	3	20	1	Co-worker(s)	7	7	7	7	7	7	6	7	7	6	6	1	4	1	1	1	1	3	4	hurting	0	0	0	0	0	0	1	NA	2	0.943396226	6.056603774	0.924528302	6.075471698	0.905660377	6.094339623	0.905660377	6.094339623
122	122	5	13.51666667	110.944	4	21:00:00	0:00:00	3	3	120	1	Co-worker(s)	7	7	7	7	7	7	7	2	7	1	7	1	7	1	1	1	1	3	4	hurting	0	0	0	0	0	0	1	NA	3	0.943396226	6.056603774	0.924528302	6.075471698	0.905660377	6.094339623	0.905660377	6.094339623
123	123	5	15.66666667	137.755	4	21:00:00	0:00:00	3	3	240	0	Co-worker(s)	7	7	7	7	7	7	7	5	6	5	6	1	6	1	1	1	1	3	4	hurting	0	0	0	0	0	0	1	NA	4	0.943396226	6.056603774	0.924528302	6.075471698	0.905660377	6.094339623	0.905660377	6.094339623
124	124	5	18.66666667	115.969	4	21:00:00	0:00:00	3	3	60	1	Other family member(s)	5	6	7	6	7	7	7	3	2	2	7	7	5	1	1	1	1	3	4	hurting	0	0	0	0	0	0	1	NA	6	-1.056603774	6.056603774	-0.075471698	6.075471698	0.905660377	6.094339623	-0.094339623	6.094339623
125	125	5	21.1	351.896	4	21:00:00	0:00:00	3	0	1 hour	0	My partner	5	5	5	6	6	6	6	1	1	1	7	7	5	1	1	1	1	3	4	hurting	0	0	0	0	0	0	1	NA	7	-1.056603774	6.056603774	-1.075471698	6.075471698	-1.094339623	6.094339623	-0.094339623	6.094339623
126	126	6	8.25	206.585	4	22:30:00	3:30:00	3	0	1 hour	0	I am alone	6	6	6	6	6	6	4	1	5	1	4	5	6	2	1	1	1	3	3	hurting	0	0	0	0	0	0	1	NA	1	-0.056603774	6.056603774	-0.075471698	6.075471698	-0.094339623	6.094339623	-0.094339623	6.094339623
127	127	6	10.78333333	131.455	4	22:30:00	3:30:00	3	0	NA	0	My partner	6	6	5	6	6	6	6	2	3	2	6	4	6	1	1	1	1	3	3	hurting	0	0	0	0	0	0	1	NA	2	-0.056603774	6.056603774	-0.075471698	6.075471698	-1.094339623	6.094339623	-0.094339623	6.094339623
128	128	6	13.08333333	97.797	4	22:30:00	3:30:00	3	0	60	0	I am alone	6	6	6	6	6	6	4	1	4	5	3	5	4	5	6	1	1	3	3	hurting	0	0	0	0	0	0	1	NA	3	-0.056603774	6.056603774	-0.075471698	6.075471698	-0.094339623	6.094339623	-0.094339623	6.094339623
129	129	6	16.03333333	115.987	4	22:30:00	3:30:00	3	1	20	0	I am alone	6	6	7	7	7	7	4	3	3	1	4	1	6	1	1	1	1	3	3	hurting	0	0	0	0	0	0	1	NA	5	-0.056603774	6.056603774	-0.075471698	6.075471698	0.905660377	6.094339623	0.905660377	6.094339623
130	130	6	18.33333333	96.11	4	22:30:00	3:30:00	3	3	15	0	Other family member(s)	7	7	7	7	7	7	6	4	4	4	5	1	4	2	1	1	1	3	3	hurting	0	0	0	0	0	0	1	NA	6	0.943396226	6.056603774	0.924528302	6.075471698	0.905660377	6.094339623	0.905660377	6.094339623
131	131	6	20.93333333	275.854	4	22:30:00	3:30:00	3	3	25 minutes	0	Other family member(s)	6	6	6	6	6	5	4	5	5	5	6	5	5	1	1	1	1	3	3	hurting	0	0	0	0	0	0	1	NA	7	-0.056603774	6.056603774	-0.075471698	6.075471698	-0.094339623	6.094339623	-0.094339623	6.094339623
132	132	0	8.216666667	168.777	4	22:30:00	4:00:00	3	3	10 minutes	1	Co-worker(s)	6	6	6	6	6	6	6	3	6	2	6	1	6	1	1	1	1	1	5	muscles	0	0	0	0	0	0	1	NA	1	-0.056603774	6.056603774	-0.075471698	6.075471698	-0.094339623	6.094339623	-0.094339623	6.094339623
133	133	0	13.3	128.239	4	22:30:00	4:00:00	3	1	1 hour and 15	0	Others	7	7	7	7	7	6	6	5	5	3	6	4	5	2	1	1	1	1	5	muscles	0	0	0	0	0	0	1	NA	3	0.943396226	6.056603774	0.924528302	6.075471698	0.905660377	6.094339623	0.905660377	6.094339623
134	134	0	15.78333333	130.547	4	22:30:00	4:00:00	3	1	5	0	Other family member(s)	6	6	6	6	6	6	5	2	3	3	5	6	6	2	1	1	1	1	5	muscles	0	0	0	0	0	0	1	NA	4	-0.056603774	6.056603774	-0.075471698	6.075471698	-0.094339623	6.094339623	-0.094339623	6.094339623
135	135	0	18.18333333	112.091	4	22:30:00	4:00:00	3	0	1 hour	0	My partner	5	5	5	5	5	5	5	2	2	1	6	6	5	1	1	1	1	1	5	muscles	0	0	0	0	0	0	1	NA	6	-1.056603774	6.056603774	-1.075471698	6.075471698	-1.094339623	6.094339623	-1.094339623	6.094339623
136	136	0	20.86666667	225.641	4	22:30:00	4:00:00	3	3	5 minutes	0	My partner	6	6	6	6	6	6	5	2	2	2	6	5	5	1	1	1	1	1	5	muscles	0	0	0	0	0	0	1	NA	7	-0.056603774	6.056603774	-0.075471698	6.075471698	-0.094339623	6.094339623	-0.094339623	6.094339623
137	137	1	8.316666667	220.771	4	0:00:00	2:00:00	3	1	30 minutes	0	I am alone	6	6	6	7	6	6	6	6	6	5	3	4	1	4	5	1	1	6	5	hospital	0	0	0	0	0	0	1	NA	1	-0.056603774	6.056603774	-0.075471698	6.075471698	-0.094339623	6.094339623	0.905660377	6.094339623
138	138	1	10.9	103.519	4	0:00:00	2:00:00	3	3	30	1	Other family member(s)	6	6	6	6	6	6	5	6	6	5	5	1	3	2	1	1	1	6	5	hospital	0	0	0	0	0	0	1	NA	2	-0.056603774	6.056603774	-0.075471698	6.075471698	-0.094339623	6.094339623	-0.094339623	6.094339623
139	139	1	13.5	136.268	4	0:00:00	2:00:00	3	3	15	1	I am alone	6	6	6	6	6	6	5	5	6	5	6	4	5	3	1	1	1	6	5	hospital	0	0	0	0	0	0	1	NA	3	-0.056603774	6.056603774	-0.075471698	6.075471698	-0.094339623	6.094339623	-0.094339623	6.094339623
140	140	1	18.2	139.249	4	0:00:00	2:00:00	3	1	30	0	My partner	6	6	6	6	6	6	6	2	3	3	6	5	5	1	1	1	1	6	5	hospital	0	0	0	0	0	0	1	NA	6	-0.056603774	6.056603774	-0.075471698	6.075471698	-0.094339623	6.094339623	-0.094339623	6.094339623
141	141	1	21.05	347.757	4	0:00:00	2:00:00	3	3	5 minutes	0	Other family member(s)	6	6	6	6	6	6	5	6	5	5	5	2	4	1	1	1	1	6	5	hospital	0	0	0	0	0	0	1	NA	7	-0.056603774	6.056603774	-0.075471698	6.075471698	-0.094339623	6.094339623	-0.094339623	6.094339623
142	142	2	8.483333333	206.713	4	22:00:00	0:00:00	4	1	1 hour and 30 minutes	0	I am alone	6	6	6	6	6	6	2	7	3	6	5	5	3	2	3	1	1	5	5	pain	0	0	0	0	0	0	1	NA	1	-0.056603774	6.056603774	-0.075471698	6.075471698	-0.094339623	6.094339623	-0.094339623	6.094339623
143	143	2	10.73333333	137.585	4	22:00:00	0:00:00	4	0	1 hour and 15	0	My partner	6	6	6	6	6	6	3	6	5	5	5	3	5	5	1	1	1	5	5	pain	0	0	0	0	0	0	1	NA	2	-0.056603774	6.056603774	-0.075471698	6.075471698	-0.094339623	6.094339623	-0.094339623	6.094339623
144	144	2	13.41666667	116.123	4	22:00:00	0:00:00	4	1	4	0	I am alone	6	6	6	6	6	6	4	6	4	6	5	3	5	1	1	1	1	5	5	pain	0	0	0	0	0	0	1	NA	3	-0.056603774	6.056603774	-0.075471698	6.075471698	-0.094339623	6.094339623	-0.094339623	6.094339623
145	145	2	15.61666667	132.869	4	22:00:00	0:00:00	4	1	20in the car	1	My partner	6	6	6	6	6	6	5	6	5	5	5	4	3	2	2	1	1	5	5	pain	0	0	0	0	0	0	1	NA	4	-0.056603774	6.056603774	-0.075471698	6.075471698	-0.094339623	6.094339623	-0.094339623	6.094339623
146	146	2	18.36666667	86.751	4	22:00:00	0:00:00	4	0	30	0	I am alone	6	6	6	6	5	6	5	3	4	4	5	6	4	1	1	1	1	5	5	pain	0	0	0	0	0	0	1	NA	6	-0.056603774	6.056603774	-0.075471698	6.075471698	-0.094339623	6.094339623	-0.094339623	6.094339623
147	147	2	21	392.955	4	22:00:00	0:00:00	4	1	15 minutes	0	! am alone	6	6	6	6	6	6	4	5	4	5	5	7	5	2	1	1	1	5	5	pain	0	0	0	0	0	0	1	NA	7	-0.056603774	6.056603774	-0.075471698	6.075471698	-0.094339623	6.094339623	-0.094339623	6.094339623
148	148	3	8.55	209.035	4	2:00:00	4:00:00	4	0	1 hour	0	My partner	5	5	6	6	6	6	2	6	3	6	4	5	5	2	1	1	1	2	3	pain	0	0	0	0	0	0	1	0	1	-1.056603774	6.056603774	-1.075471698	6.075471698	-0.094339623	6.094339623	-0.094339623	6.094339623
149	149	3	10.86666667	123.141	4	2:00:00	4:00:00	4	0	2 hours	0	I am alone	6	6	6	6	6	6	1	6	2	6	4	5	5	3	3	1	1	2	3	pain	0	0	0	0	0	0	1	0	2	-0.056603774	6.056603774	-0.075471698	6.075471698	-0.094339623	6.094339623	-0.094339623	6.094339623
150	150	3	13.43333333	149.81	4	2:00:00	4:00:00	4	3	10	0	My partner	6	6	6	6	6	6	4	5	5	5	6	3	5	1	1	1	1	2	3	pain	0	0	0	0	0	0	1	0	3	-0.056603774	6.056603774	-0.075471698	6.075471698	-0.094339623	6.094339623	-0.094339623	6.094339623
151	151	3	18.51666667	108.894	4	2:00:00	4:00:00	4	3	15	0	My partner	6	6	6	6	6	6	3	4	4	5	5	3	3	2	2	1	1	2	3	pain	0	0	0	0	0	0	1	0	6	-0.056603774	6.056603774	-0.075471698	6.075471698	-0.094339623	6.094339623	-0.094339623	6.094339623
152	152	3	21.4	241.468	4	2:00:00	4:00:00	4	0	2 hours	0	My partner	6	6	6	6	6	6	3	6	4	6	5	3	3	2	2	1	1	2	3	pain	0	0	0	0	0	0	1	0	7	-0.056603774	6.056603774	-0.075471698	6.075471698	-0.094339623	6.094339623	-0.094339623	6.094339623
153	153	4	8.433333333	211.285	4	1:30:00	4:00:00	3	1	1 hour and 15 minutes	0	Others	7	7	7	7	7	6	4	6	6	6	4	2	3	1	4	1	1	1	7	muscle pain	0	0	0	0	0	0	1	0	1	0.943396226	6.056603774	0.924528302	6.075471698	0.905660377	6.094339623	0.905660377	6.094339623
154	154	4	13.28333333	120.03	4	1:30:00	4:00:00	3	3	15	0	I am alone	6	6	6	4	6	6	6	2	4	2	6	4	6	1	1	1	1	1	7	muscle pain	0	0	0	0	0	0	1	0	3	-0.056603774	6.056603774	-0.075471698	6.075471698	-0.094339623	6.094339623	-2.094339623	6.094339623
155	155	4	15.78333333	148.831	4	1:30:00	4:00:00	3	0	1 hour	0	I am alone	6	6	6	6	6	6	3	2	5	2	6	5	5	1	1	1	1	1	7	muscle pain	0	0	0	0	0	0	1	0	4	-0.056603774	6.056603774	-0.075471698	6.075471698	-0.094339623	6.094339623	-0.094339623	6.094339623
156	156	4	18.28333333	100.785	4	1:30:00	4:00:00	3	1	15	0	I am alone	6	6	6	6	6	6	5	2	4	2	6	5	2	1	1	1	1	1	7	muscle pain	0	0	0	0	0	0	1	0	6	-0.056603774	6.056603774	-0.075471698	6.075471698	-0.094339623	6.094339623	-0.094339623	6.094339623
157	157	4	20.76666667	297.12	4	1:30:00	4:00:00	3	1	1 hour and 30 minutes	0	! am alone	6	6	6	6	6	6	6	2	2	1	5	2	6	2	1	1	1	1	7	muscle pain	0	0	0	0	0	0	1	0	7	-0.056603774	6.056603774	-0.075471698	6.075471698	-0.094339623	6.094339623	-0.094339623	6.094339623
158	158	5	8.25	299.611	4	22:45:00	6:32:00	5	3	1 hour and 10 minutes	0	I am alone	6	6	6	6	6	6	6	1	6	1	6	1	6	1	1	0	0	5	3	None, just staying focus on my eye surgery recovery.	0	0	0	0	0	0	1	0	1	-0.056603774	6.056603774	-0.075471698	6.075471698	-0.094339623	6.094339623	-0.094339623	6.094339623
159	159	5	11.08333333	105.501	4	22:45:00	6:32:00	5	3	1 hour	0	My partner	6	6	6	6	6	6	6	1	6	1	6	2	4	1	1	0	0	5	3	None, just staying focus on my eye surgery recovery.	0	0	0	0	0	0	1	0	2	-0.056603774	6.056603774	-0.075471698	6.075471698	-0.094339623	6.094339623	-0.094339623	6.094339623
160	160	5	13.25	101.806	4	22:45:00	6:32:00	5	1	15	0	I am alone	6	6	6	6	6	6	6	1	6	1	6	1	6	1	1	0	0	5	3	None, just staying focus on my eye surgery recovery.	0	0	0	0	0	0	1	0	3	-0.056603774	6.056603774	-0.075471698	6.075471698	-0.094339623	6.094339623	-0.094339623	6.094339623
161	161	5	15.91666667	109.887	4	22:45:00	6:32:00	5	1	13	0	I am alone	6	6	6	6	6	6	6	1	6	1	6	2	6	1	1	0	0	5	3	None, just staying focus on my eye surgery recovery.	0	0	0	0	0	0	1	0	4	-0.056603774	6.056603774	-0.075471698	6.075471698	-0.094339623	6.094339623	-0.094339623	6.094339623
162	162	5	18.55	121.316	4	22:45:00	6:32:00	5	3	30	0	Other family member(s)	6	6	6	6	6	6	6	1	5	1	6	1	6	1	1	0	0	5	3	None, just staying focus on my eye surgery recovery.	0	0	0	0	0	0	1	0	6	-0.056603774	6.056603774	-0.075471698	6.075471698	-0.094339623	6.094339623	-0.094339623	6.094339623
163	163	5	20.86666667	227.094	4	22:45:00	6:32:00	5	3	5 minutes	0	My partner	6	6	6	6	6	6	6	1	5	1	6	4	6	1	1	0	0	5	3	None, just staying focus on my eye surgery recovery.	0	0	0	0	0	0	1	0	7	-0.056603774	6.056603774	-0.075471698	6.075471698	-0.094339623	6.094339623	-0.094339623	6.094339623
164	164	3	13.06666667	168.318	5	22:00:00	0:00:00	1	1	I have been sitting for about twoI was walking around my office building.	0	Co-worker(s)	7	6	7	7	6	6	7	6	6	6	5	4	6	1	1	1	0	6	2	My vehicle would not shut off	0	0	0	0	0	0	1	NA	3	0.862745098	6.137254902	-0.196078431	6.196078431	0.784313725	6.215686275	0.745098039	6.254901961
165	165	3	15.6	76.062	5	22:00:00	0:00:00	1	2	Been standing 15or more	0	Co-worker(s)	7	7	7	7	6	7	6	6	6	5	7	4	6	1	1	1	0	6	2	My vehicle would not shut off	0	0	0	0	0	0	1	NA	4	0.862745098	6.137254902	0.803921569	6.196078431	0.784313725	6.215686275	0.745098039	6.254901961
166	166	3	18.3	75.379	5	22:00:00	0:00:00	1	3	Over 20	0	Co-worker(s)	5	5	7	6	6	6	6	5	6	6	6	7	5	1	1	1	0	6	2	My vehicle would not shut off	0	0	0	0	0	0	1	NA	6	-1.137254902	6.137254902	-1.196078431	6.196078431	0.784313725	6.215686275	-0.254901961	6.254901961
167	167	3	20.83333333	255.421	5	22:00:00	0:00:00	1	3	Few hours	1	Friend(s)	6	5	5	6	6	6	7	5	6	5	6	4	5	5	1	1	0	6	2	My vehicle would not shut off	0	0	0	0	0	0	1	NA	7	-0.137254902	6.137254902	-1.196078431	6.196078431	-1.215686275	6.215686275	-0.254901961	6.254901961
168	168	4	8.766666667	94.05	5	20:30:00	0:00:00	2	3	45 minutes	0	I am alone	7	7	7	7	7	7	5	1	5	1	7	5	6	1	1	1	1	5	5	to many people	0	0	0	0	0	0	1	NA	1	0.862745098	6.137254902	0.803921569	6.196078431	0.784313725	6.215686275	0.745098039	6.254901961
169	169	4	11.01666667	65.257	5	20:30:00	0:00:00	2	1	Over an hour	0	I am alone	6	6	6	6	7	7	6	2	5	2	7	4	5	1	1	1	1	5	5	to many people	0	0	0	0	0	0	1	NA	2	-0.137254902	6.137254902	-0.196078431	6.196078431	-0.215686275	6.215686275	-0.254901961	6.254901961
170	170	4	13.58333333	94.567	5	20:30:00	0:00:00	2	3	30	0	Co-worker(s)	6	6	6	6	6	6	6	3	6	4	5	4	6	1	1	1	1	5	5	to many people	0	0	0	0	0	0	1	NA	3	-0.137254902	6.137254902	-0.196078431	6.196078431	-0.215686275	6.215686275	-0.254901961	6.254901961
171	171	4	18.13333333	239.341	5	20:30:00	0:00:00	2	1	15-20driving	1	I am alone	6	6	6	7	7	6	4	6	5	5	5	6	3	3	1	1	1	5	5	to many people	0	0	0	0	0	0	1	NA	6	-0.137254902	6.137254902	-0.196078431	6.196078431	-0.215686275	6.215686275	0.745098039	6.254901961
172	172	4	20.81666667	354.794	5	20:30:00	0:00:00	2	1	2 hours at the bar	0	Friend(s)	5	5	4	5	5	5	5	5	5	6	5	5	4	1	1	1	1	5	5	to many people	0	0	0	0	0	0	1	NA	7	-1.137254902	6.137254902	-1.196078431	6.196078431	-2.215686275	6.215686275	-1.254901961	6.254901961
173	173	5	10.85	130.976	5	21:00:00	0:00:00	3	0	1 hour	0	My partner	5	6	6	6	6	6	4	5	3	2	5	6	6	1	1	1	1	3	4	hurting	0	0	0	0	0	0	1	NA	2	-1.137254902	6.137254902	-0.196078431	6.196078431	-0.215686275	6.215686275	-0.254901961	6.254901961
174	174	5	13.36666667	73.137	5	21:00:00	0:00:00	3	3	36	0	My partner	7	7	7	6	6	6	7	1	5	1	7	5	6	1	1	1	1	3	4	hurting	0	0	0	0	0	0	1	NA	3	0.862745098	6.137254902	0.803921569	6.196078431	0.784313725	6.215686275	-0.254901961	6.254901961
175	175	5	15.91666667	305.121	5	21:00:00	0:00:00	3	3	10	0	My partner	5	6	6	6	6	6	6	2	6	4	6	2	5	1	1	1	1	3	4	hurting	0	0	0	0	0	0	1	NA	4	-1.137254902	6.137254902	-0.196078431	6.196078431	-0.215686275	6.215686275	-0.254901961	6.254901961
176	176	5	18.35	163.048	5	21:00:00	0:00:00	3	1	8	1	Friend(s)	6	6	6	6	6	6	5	2	5	2	6	5	6	1	1	1	1	3	4	hurting	0	0	0	0	0	0	1	NA	6	-0.137254902	6.137254902	-0.196078431	6.196078431	-0.215686275	6.215686275	-0.254901961	6.254901961
177	177	5	20.61666667	171.146	5	21:00:00	0:00:00	3	1	1 hour	1	Friend(s)	6	6	6	6	6	6	7	2	6	2	7	4	5	1	1	1	1	3	4	hurting	0	0	0	0	0	0	1	NA	7	-0.137254902	6.137254902	-0.196078431	6.196078431	-0.215686275	6.215686275	-0.254901961	6.254901961
178	178	6	10.91666667	66.311	5	22:30:00	3:30:00	3	2	5	0	I am alone	7	7	7	7	7	7	7	1	6	1	6	2	7	1	1	1	1	3	3	hurting	0	0	0	0	0	0	1	NA	2	0.862745098	6.137254902	0.803921569	6.196078431	0.784313725	6.215686275	0.745098039	6.254901961
179	179	6	13.43333333	93.14	5	22:30:00	3:30:00	3	0	45	0	My partner	6	6	6	6	6	6	6	1	6	1	6	3	6	1	1	1	1	3	3	hurting	0	0	0	0	0	0	1	NA	3	-0.137254902	6.137254902	-0.196078431	6.196078431	-0.215686275	6.215686275	-0.254901961	6.254901961
180	180	6	15.76666667	110.011	5	22:30:00	3:30:00	3	0	60	0	My partner	5	5	5	6	6	6	6	2	5	1	6	4	5	1	1	1	1	3	3	hurting	0	0	0	0	0	0	1	NA	4	-1.137254902	6.137254902	-1.196078431	6.196078431	-1.215686275	6.215686275	-0.254901961	6.254901961
181	181	6	18.26666667	99.67	5	22:30:00	3:30:00	3	1	8in the car	1	Friend(s)	7	7	7	6	6	6	7	1	6	1	6	1	6	1	1	1	1	3	3	hurting	0	0	0	0	0	0	1	NA	6	0.862745098	6.137254902	0.803921569	6.196078431	0.784313725	6.215686275	-0.254901961	6.254901961
182	182	6	20.93333333	120.747	5	22:30:00	3:30:00	3	2	3I minutes	0	! am alone	7	7	7	7	7	7	7	1	5	1	6	5	6	1	1	1	1	3	3	hurting	0	0	0	0	0	0	1	NA	7	0.862745098	6.137254902	0.803921569	6.196078431	0.784313725	6.215686275	0.745098039	6.254901961
183	183	0	8.466666667	116.516	5	22:30:00	4:00:00	3	0	6 hours	0	I am alone	5	5	5	5	5	7	5	1	4	1	4	6	5	1	1	1	1	1	5	muscles	0	0	0	0	0	0	1	NA	1	-1.137254902	6.137254902	-1.196078431	6.196078431	-1.215686275	6.215686275	-1.254901961	6.254901961
184	184	0	10.85	52.599	5	22:30:00	4:00:00	3	1	2 hours	0	I am alone	6	6	6	6	5	5	5	3	5	2	6	5	5	1	1	1	1	1	5	muscles	0	0	0	0	0	0	1	NA	2	-0.137254902	6.137254902	-0.196078431	6.196078431	-0.215686275	6.215686275	-0.254901961	6.254901961
185	185	0	13.73333333	55.247	5	22:30:00	4:00:00	3	1	50	0	Co-worker(s)	6	6	6	6	6	6	6	1	5	5	5	4	6	2	1	1	1	1	5	muscles	0	0	0	0	0	0	1	NA	3	-0.137254902	6.137254902	-0.196078431	6.196078431	-0.215686275	6.215686275	-0.254901961	6.254901961
186	186	0	16.08333333	312.53	5	22:30:00	4:00:00	3	1	15	1	I am alone	6	6	7	7	7	7	6	3	6	2	6	4	5	1	1	1	1	1	5	muscles	0	0	0	0	0	0	1	NA	5	-0.137254902	6.137254902	-0.196078431	6.196078431	0.784313725	6.215686275	0.745098039	6.254901961
187	187	0	18.53333333	46.858	5	22:30:00	4:00:00	3	3	20	1	Co-worker(s)	6	6	6	6	6	6	6	3	6	3	5	5	6	1	1	1	1	1	5	muscles	0	0	0	0	0	0	1	NA	6	-0.137254902	6.137254902	-0.196078431	6.196078431	-0.215686275	6.215686275	-0.254901961	6.254901961
188	188	0	20.7	115.931	5	22:30:00	4:00:00	3	2	35 minutes	0	! am alone	6	6	6	6	6	6	6	3	5	5	6	4	5	1	1	1	1	1	5	muscles	0	0	0	0	0	0	1	NA	7	-0.137254902	6.137254902	-0.196078431	6.196078431	-0.215686275	6.215686275	-0.254901961	6.254901961
189	189	1	10.66666667	60.14	5	0:00:00	2:00:00	3	3	2	0	Co-worker(s)	6	6	6	6	6	6	6	3	6	4	5	5	5	1	1	1	1	6	5	hospital	0	0	0	0	0	0	1	NA	2	-0.137254902	6.137254902	-0.196078431	6.196078431	-0.215686275	6.215686275	-0.254901961	6.254901961
190	190	1	13.41666667	131.906	5	0:00:00	2:00:00	3	2	20	0	Co-worker(s)	5	5	6	6	6	6	6	3	6	2	6	4	6	1	1	1	1	6	5	hospital	0	0	0	0	0	0	1	NA	3	-1.137254902	6.137254902	-1.196078431	6.196078431	-0.215686275	6.215686275	-0.254901961	6.254901961
191	191	1	16.03333333	205.396	5	0:00:00	2:00:00	3	1	20	1	I am alone	7	6	6	6	6	6	6	2	6	2	7	5	6	1	1	1	1	6	5	hospital	0	0	0	0	0	0	1	NA	5	0.862745098	6.137254902	-0.196078431	6.196078431	-0.215686275	6.215686275	-0.254901961	6.254901961
192	192	1	18.23333333	71.292	5	0:00:00	2:00:00	3	2	80	0	Co-worker(s)	6	6	6	6	6	6	6	6	6	4	6	4	5	2	2	1	1	6	5	hospital	0	0	0	0	0	0	1	NA	6	-0.137254902	6.137254902	-0.196078431	6.196078431	-0.215686275	6.215686275	-0.254901961	6.254901961
193	193	1	21	174.693	5	0:00:00	2:00:00	3	2	15 cooking	0	! am alone	6	7	7	6	6	6	5	5	5	5	6	4	6	2	2	1	1	6	5	hospital	0	0	0	0	0	0	1	NA	7	-0.137254902	6.137254902	0.803921569	6.196078431	0.784313725	6.215686275	-0.254901961	6.254901961
194	194	2	8.233333333	80.197	5	22:00:00	0:00:00	4	0	60 minutes	0	I am alone	6	6	6	6	6	6	6	1	5	1	6	3	6	1	1	1	1	5	5	pain	0	0	0	0	0	0	1	NA	1	-0.137254902	6.137254902	-0.196078431	6.196078431	-0.215686275	6.215686275	-0.254901961	6.254901961
195	195	2	10.86666667	85.849	5	22:00:00	0:00:00	4	1	65	0	Co-worker(s)	6	6	6	6	6	6	6	2	6	6	6	2	5	2	2	1	1	5	5	pain	0	0	0	0	0	0	1	NA	2	-0.137254902	6.137254902	-0.196078431	6.196078431	-0.215686275	6.215686275	-0.254901961	6.254901961
196	196	2	13.46666667	163.24	5	22:00:00	0:00:00	4	1	33	0	Co-worker(s)	7	7	6	6	6	6	6	3	5	4	6	4	6	1	1	1	1	5	5	pain	0	0	0	0	0	0	1	NA	3	0.862745098	6.137254902	0.803921569	6.196078431	-0.215686275	6.215686275	-0.254901961	6.254901961
197	197	2	18.2	179.424	5	22:00:00	0:00:00	4	1	20	0	Co-worker(s)	6	7	6	6	6	6	6	2	6	2	6	5	5	1	1	1	1	5	5	pain	0	0	0	0	0	0	1	NA	6	-0.137254902	6.137254902	0.803921569	6.196078431	-0.215686275	6.215686275	-0.254901961	6.254901961
198	198	2	20.81666667	116.641	5	22:00:00	0:00:00	4	1	5 minutes	0	Friend(s)	6	6	6	6	6	6	5	5	6	5	5	3	5	1	1	1	1	5	5	pain	0	0	0	0	0	0	1	NA	7	-0.137254902	6.137254902	-0.196078431	6.196078431	-0.215686275	6.215686275	-0.254901961	6.254901961
199	199	3	10.68333333	408.521	5	2:00:00	4:00:00	4	1	2	0	Co-worker(s)	6	6	6	7	6	7	6	1	6	2	6	3	5	1	1	1	1	2	3	pain	0	0	0	0	0	0	1	0	2	-0.137254902	6.137254902	-0.196078431	6.196078431	-0.215686275	6.215686275	0.745098039	6.254901961
200	200	3	13.33333333	154.622	5	2:00:00	4:00:00	4	1	20	0	Co-worker(s)	6	6	6	6	6	6	6	2	5	3	6	3	6	2	2	1	1	2	3	pain	0	0	0	0	0	0	1	0	3	-0.137254902	6.137254902	-0.196078431	6.196078431	-0.215686275	6.215686275	-0.254901961	6.254901961
201	201	3	15.71666667	99.718	5	2:00:00	4:00:00	4	1	35	0	Co-worker(s)	6	6	6	6	6	6	7	2	6	2	7	3	6	1	1	1	1	2	3	pain	0	0	0	0	0	0	1	0	4	-0.137254902	6.137254902	-0.196078431	6.196078431	-0.215686275	6.215686275	-0.254901961	6.254901961
202	202	3	18.26666667	96.908	5	2:00:00	4:00:00	4	2	48	1	Co-worker(s)	7	6	6	6	7	6	6	2	6	2	6	2	6	1	1	1	1	2	3	pain	0	0	0	0	0	0	1	0	6	0.862745098	6.137254902	-0.196078431	6.196078431	-0.215686275	6.215686275	-0.254901961	6.254901961
203	203	3	21.11666667	171.298	5	2:00:00	4:00:00	4	1	45	1	Friend(s)	7	7	7	7	7	6	6	2	6	3	5	3	7	1	1	1	1	2	3	pain	0	0	0	0	0	0	1	0	7	0.862745098	6.137254902	0.803921569	6.196078431	0.784313725	6.215686275	0.745098039	6.254901961
204	204	4	8.55	82.044	5	1:30:00	4:00:00	3	0	6 hours	0	I am alone	6	7	7	7	7	6	6	1	6	1	6	3	6	2	1	1	1	1	7	muscle pain	0	0	0	0	0	0	1	0	1	-0.137254902	6.137254902	0.803921569	6.196078431	0.784313725	6.215686275	0.745098039	6.254901961
205	205	4	10.75	55.043	5	1:30:00	4:00:00	3	3	8	0	Co-worker(s)	7	7	6	6	6	6	7	2	7	1	6	3	6	2	2	1	1	1	7	muscle pain	0	0	0	0	0	0	1	0	2	0.862745098	6.137254902	0.803921569	6.196078431	-0.215686275	6.215686275	-0.254901961	6.254901961
206	206	4	13.45	201.334	5	1:30:00	4:00:00	3	1	10	1	Co-worker(s)	6	6	5	6	6	6	6	1	6	1	6	2	6	1	1	1	1	1	7	muscle pain	0	0	0	0	0	0	1	0	3	-0.137254902	6.137254902	-0.196078431	6.196078431	-1.215686275	6.215686275	-0.254901961	6.254901961
207	207	4	15.96666667	95.446	5	1:30:00	4:00:00	3	3	5	0	Co-worker(s)	6	6	6	6	6	6	6	2	6	6	6	1	6	1	1	1	1	1	7	muscle pain	0	0	0	0	0	0	1	0	4	-0.137254902	6.137254902	-0.196078431	6.196078431	-0.215686275	6.215686275	-0.254901961	6.254901961
208	208	4	18.28333333	191.086	5	1:30:00	4:00:00	3	3	25	0	Co-worker(s)	7	7	7	7	7	7	6	2	6	2	6	4	6	1	1	1	1	1	7	muscle pain	0	0	0	0	0	0	1	0	6	0.862745098	6.137254902	0.803921569	6.196078431	0.784313725	6.215686275	0.745098039	6.254901961
209	209	4	20.98333333	104.353	5	1:30:00	4:00:00	3	1	35 minutes	1	Friend(s)	6	7	7	7	6	7	6	1	4	1	6	1	6	1	1	1	1	1	7	muscle pain	0	0	0	0	0	0	1	0	7	-0.137254902	6.137254902	0.803921569	6.196078431	0.784313725	6.215686275	0.745098039	6.254901961
210	210	5	8.45	125.737	5	22:45:00	6:32:00	5	2	3 minutes	1	Others	5	5	6	6	6	6	4	1	3	1	5	6	6	1	1	0	0	5	3	None, just staying focus on my eye surgery recovery.	0	0	0	0	0	0	1	0	1	-1.137254902	6.137254902	-1.196078431	6.196078431	-0.215686275	6.215686275	-0.254901961	6.254901961
211	211	5	10.85	56.287	5	22:45:00	6:32:00	5	1	30	0	Co-worker(s)	6	6	6	6	6	6	6	3	4	3	6	6	5	1	1	0	0	5	3	None, just staying focus on my eye surgery recovery.	0	0	0	0	0	0	1	0	2	-0.137254902	6.137254902	-0.196078431	6.196078431	-0.215686275	6.215686275	-0.254901961	6.254901961
212	212	5	13.36666667	76.316	5	22:45:00	6:32:00	5	1	37	0	Co-worker(s)	6	7	7	7	7	7	7	2	6	2	6	5	7	1	1	0	0	5	3	None, just staying focus on my eye surgery recovery.	0	0	0	0	0	0	1	0	3	-0.137254902	6.137254902	0.803921569	6.196078431	0.784313725	6.215686275	0.745098039	6.254901961
213	213	5	15.91666667	172.925	5	22:45:00	6:32:00	5	2	5	1	Others	7	7	7	7	7	7	6	2	3	1	5	5	6	1	1	0	0	5	3	None, just staying focus on my eye surgery recovery.	0	0	0	0	0	0	1	0	4	0.862745098	6.137254902	0.803921569	6.196078431	0.784313725	6.215686275	0.745098039	6.254901961
214	214	5	18.55	411.717	5	22:45:00	6:32:00	5	2	27	0	Friend(s)	7	7	7	7	7	7	7	2	6	2	6	4	6	2	2	0	0	5	3	None, just staying focus on my eye surgery recovery.	0	0	0	0	0	0	1	0	6	0.862745098	6.137254902	0.803921569	6.196078431	0.784313725	6.215686275	0.745098039	6.254901961
215	215	5	8.616666667	330.489	7	21:00:00	0:00:00	3	0	2 hours and 15 minutes	0	I am alone	5	5	5	5	5	5	5	6	3	5	2	5	3	5	5	1	1	3	4	hurting	0	0	0	0	0	0	1	NA	1	0.017241379	4.982758621	0.017241379	4.982758621	0.017241379	4.982758621	0.017241379	4.982758621
216	216	5	11.06666667	180.965	7	21:00:00	0:00:00	3	3	45	1	I am alone	5	5	5	5	3	5	4	4	3	3	3	4	3	4	4	1	1	3	4	hurting	0	0	0	0	0	0	1	NA	2	0.017241379	4.982758621	0.017241379	4.982758621	0.017241379	4.982758621	0.017241379	4.982758621
217	217	5	13.83333333	466.564	7	21:00:00	0:00:00	3	1	2	0	Other family member(s)	5	5	5	5	3	4	4	4	3	4	4	4	4	4	3	1	1	3	4	hurting	0	0	0	0	0	0	1	NA	3	0.017241379	4.982758621	0.017241379	4.982758621	0.017241379	4.982758621	0.017241379	4.982758621
218	218	5	15.58333333	81.305	7	21:00:00	0:00:00	3	2	45	0	Other family member(s)	5	5	5	5	5	5	4	4	4	4	3	4	4	4	4	1	1	3	4	hurting	0	0	0	0	0	0	1	NA	4	0.017241379	4.982758621	0.017241379	4.982758621	0.017241379	4.982758621	0.017241379	4.982758621
219	219	5	20.65	281.744	7	21:00:00	0:00:00	3	1	1 hour and 30 minutes	0	My partner	5	5	5	5	2	5	4	4	3	4	3	4	4	4	4	1	1	3	4	hurting	0	0	0	0	0	0	1	NA	7	0.017241379	4.982758621	0.017241379	4.982758621	0.017241379	4.982758621	0.017241379	4.982758621
220	220	6	8.15	187.594	7	22:30:00	3:30:00	3	0	2 hours	0	My partner	4	4	4	4	6	4	3	2	4	2	2	4	3	2	3	1	1	3	3	hurting	0	0	0	0	0	0	1	NA	1	-0.982758621	4.982758621	-0.982758621	4.982758621	-0.982758621	4.982758621	-0.982758621	4.982758621
221	221	6	10.75	119.332	7	22:30:00	3:30:00	3	1	20	0	My partner	5	5	5	5	5	5	4	2	3	2	3	3	3	3	4	1	1	3	3	hurting	0	0	0	0	0	0	1	NA	2	0.017241379	4.982758621	0.017241379	4.982758621	0.017241379	4.982758621	0.017241379	4.982758621
222	222	6	13.35	111.119	7	22:30:00	3:30:00	3	0	60	0	My partner	5	5	5	5	4	5	4	4	3	3	3	4	3	3	3	1	1	3	3	hurting	0	0	0	0	0	0	1	NA	3	0.017241379	4.982758621	0.017241379	4.982758621	0.017241379	4.982758621	0.017241379	4.982758621
223	223	6	15.95	98.972	7	22:30:00	3:30:00	3	0	120	0	My partner	5	5	5	5	5	5	4	2	2	3	2	3	3	2	3	1	1	3	3	hurting	0	0	0	0	0	0	1	NA	4	0.017241379	4.982758621	0.017241379	4.982758621	0.017241379	4.982758621	0.017241379	4.982758621
224	224	6	18.41666667	290.018	7	22:30:00	3:30:00	3	1	30	1	My partner	5	5	5	5	3	5	4	4	3	3	3	3	3	3	3	1	1	3	3	hurting	0	0	0	0	0	0	1	NA	6	0.017241379	4.982758621	0.017241379	4.982758621	0.017241379	4.982758621	0.017241379	4.982758621
225	225	6	20.85	157.845	7	22:30:00	3:30:00	3	0	2 hours	0	My partner	5	5	5	5	4	5	3	4	3	3	3	3	3	3	3	1	1	3	3	hurting	0	0	0	0	0	0	1	NA	7	0.017241379	4.982758621	0.017241379	4.982758621	0.017241379	4.982758621	0.017241379	4.982758621
226	226	0	8.133333333	323.241	7	22:30:00	4:00:00	3	3	25 minutes	1	Other family member(s)	5	5	5	5	1	5	1	2	1	2	1	7	1	2	3	1	1	1	5	muscles	0	0	0	0	0	0	1	NA	1	0.017241379	4.982758621	0.017241379	4.982758621	0.017241379	4.982758621	0.017241379	4.982758621
227	227	0	11.01666667	118.203	7	22:30:00	4:00:00	3	3	15	1	Co-worker(s)	5	5	5	5	1	5	2	4	1	4	1	4	4	2	3	1	1	1	5	muscles	0	0	0	0	0	0	1	NA	2	0.017241379	4.982758621	0.017241379	4.982758621	0.017241379	4.982758621	0.017241379	4.982758621
228	228	0	13.28333333	81.718	7	22:30:00	4:00:00	3	2	45	0	Co-worker(s)	5	5	5	5	1	5	1	3	1	2	1	5	1	3	5	1	1	1	5	muscles	0	0	0	0	0	0	1	NA	3	0.017241379	4.982758621	0.017241379	4.982758621	0.017241379	4.982758621	0.017241379	4.982758621
229	229	0	15.78333333	298.697	7	22:30:00	4:00:00	3	1	20	0	Co-worker(s)	5	5	5	5	1	5	1	3	1	5	1	5	1	3	3	1	1	1	5	muscles	0	0	0	0	0	0	1	NA	4	0.017241379	4.982758621	0.017241379	4.982758621	0.017241379	4.982758621	0.017241379	4.982758621
230	230	0	18.28333333	74.088	7	22:30:00	4:00:00	3	2	25	0	Other family member(s)	5	5	5	5	1	5	1	3	1	3	1	6	1	3	4	1	1	1	5	muscles	0	0	0	0	0	0	1	NA	6	0.017241379	4.982758621	0.017241379	4.982758621	0.017241379	4.982758621	0.017241379	4.982758621
231	231	0	20.55	153.034	7	22:30:00	4:00:00	3	0	1 hour and 35 minutes	0	My partner	5	5	5	5	1	5	1	1	1	2	1	6	1	2	3	1	1	1	5	muscles	0	0	0	0	0	0	1	NA	7	0.017241379	4.982758621	0.017241379	4.982758621	0.017241379	4.982758621	0.017241379	4.982758621
232	232	1	8.7	143.628	7	0:00:00	2:00:00	3	2	20 minutes	0	Co-worker(s)	5	5	5	5	1	5	2	3	1	3	1	5	1	3	5	1	1	6	5	hospital	0	0	0	0	0	0	1	NA	1	0.017241379	4.982758621	0.017241379	4.982758621	0.017241379	4.982758621	0.017241379	4.982758621
233	233	1	10.83333333	120.766	7	0:00:00	2:00:00	3	1	10	0	Co-worker(s)	5	5	5	5	1	5	1	2	1	2	1	5	1	3	5	1	1	6	5	hospital	0	0	0	0	0	0	1	NA	2	0.017241379	4.982758621	0.017241379	4.982758621	0.017241379	4.982758621	0.017241379	4.982758621
234	234	1	13.6	170.032	7	0:00:00	2:00:00	3	2	30	0	Co-worker(s)	5	5	5	5	1	5	1	3	1	3	1	5	1	4	4	1	1	6	5	hospital	0	0	0	0	0	0	1	NA	3	0.017241379	4.982758621	0.017241379	4.982758621	0.017241379	4.982758621	0.017241379	4.982758621
235	235	1	15.95	70.315	7	0:00:00	2:00:00	3	3	20	0	Co-worker(s)	5	5	5	5	1	5	1	3	1	3	1	5	1	3	4	1	1	6	5	hospital	0	0	0	0	0	0	1	NA	4	0.017241379	4.982758621	0.017241379	4.982758621	0.017241379	4.982758621	0.017241379	4.982758621
236	236	1	18.1	100.624	7	0:00:00	2:00:00	3	1	2	0	I am alone	5	5	5	5	1	5	1	5	1	5	1	5	1	4	4	1	1	6	5	hospital	0	0	0	0	0	0	1	NA	6	0.017241379	4.982758621	0.017241379	4.982758621	0.017241379	4.982758621	0.017241379	4.982758621
237	237	1	21.03333333	263.735	7	0:00:00	2:00:00	3	3	5 minutes	1	Other family member(s)	5	5	5	5	1	5	1	5	1	6	1	6	1	6	6	1	1	6	5	hospital	0	0	0	0	0	0	1	NA	7	0.017241379	4.982758621	0.017241379	4.982758621	0.017241379	4.982758621	0.017241379	4.982758621
238	238	2	8.3	137.854	7	22:00:00	0:00:00	4	1	10 minutes	0	Co-worker(s)	5	5	5	5	1	5	6	1	7	1	7	5	5	1	3	1	1	5	5	pain	0	0	0	0	0	0	1	NA	1	0.017241379	4.982758621	0.017241379	4.982758621	0.017241379	4.982758621	0.017241379	4.982758621
239	239	2	10.75	252.09	7	22:00:00	0:00:00	4	1	20	0	Co-worker(s)	5	5	5	5	1	5	1	1	7	1	7	6	7	1	5	1	1	5	5	pain	0	0	0	0	0	0	1	NA	2	0.017241379	4.982758621	0.017241379	4.982758621	0.017241379	4.982758621	0.017241379	4.982758621
240	240	2	13.35	94.668	7	22:00:00	0:00:00	4	1	10	0	Co-worker(s)	5	5	5	5	1	5	1	1	7	1	7	6	7	2	4	1	1	5	5	pain	0	0	0	0	0	0	1	NA	3	0.017241379	4.982758621	0.017241379	4.982758621	0.017241379	4.982758621	0.017241379	4.982758621
241	241	2	18.08333333	132.33	7	22:00:00	0:00:00	4	3	1 hours and 16	1	Other family member(s)	5	5	5	5	1	5	1	1	7	1	7	5	7	1	3	1	1	5	5	pain	0	0	0	0	0	0	1	NA	6	0.017241379	4.982758621	0.017241379	4.982758621	0.017241379	4.982758621	0.017241379	4.982758621
242	242	2	20.96666667	199.116	7	22:00:00	0:00:00	4	1	2hrs	0	Other family member(s)	5	5	5	5	1	5	6	1	7	1	7	6	7	1	1	1	1	5	5	pain	0	0	0	0	0	0	1	NA	7	0.017241379	4.982758621	0.017241379	4.982758621	0.017241379	4.982758621	0.017241379	4.982758621
243	243	3	8.35	197.809	7	2:00:00	4:00:00	4	1	20 minutes	0	Co-worker(s)	5	5	5	5	1	5	1	3	1	3	1	7	1	3	3	1	1	2	3	pain	0	0	0	0	0	0	1	0	1	0.017241379	4.982758621	0.017241379	4.982758621	0.017241379	4.982758621	0.017241379	4.982758621
244	244	3	10.55	80.926	7	2:00:00	4:00:00	4	1	1 hour and 16	0	Co-worker(s)	5	5	5	5	1	5	1	3	1	3	1	7	1	3	4	1	1	2	3	pain	0	0	0	0	0	0	1	0	2	0.017241379	4.982758621	0.017241379	4.982758621	0.017241379	4.982758621	0.017241379	4.982758621
245	245	3	13.35	197.1	7	2:00:00	4:00:00	4	2	30	0	Co-worker(s)	5	5	5	5	1	5	1	3	1	3	1	7	1	3	4	1	1	2	3	pain	0	0	0	0	0	0	1	0	3	0.017241379	4.982758621	0.017241379	4.982758621	0.017241379	4.982758621	0.017241379	4.982758621
246	246	3	15.9	79.235	7	2:00:00	4:00:00	4	1	50	0	Co-worker(s)	5	5	5	5	1	5	1	3	1	3	1	7	1	3	4	1	1	2	3	pain	0	0	0	0	0	0	1	0	4	0.017241379	4.982758621	0.017241379	4.982758621	0.017241379	4.982758621	0.017241379	4.982758621
247	247	3	18.21666667	99.606	7	2:00:00	4:00:00	4	0	27	0	My pet(s)	5	5	5	5	1	5	2	5	1	3	1	7	1	3	4	1	1	2	3	pain	0	0	0	0	0	0	1	0	6	0.017241379	4.982758621	0.017241379	4.982758621	0.017241379	4.982758621	0.017241379	4.982758621
248	248	3	21.11666667	204.887	7	2:00:00	4:00:00	4	0	2 hours	0	! am alone	5	5	5	5	1	5	1	3	1	3	1	7	1	3	4	1	1	2	3	pain	0	0	0	0	0	0	1	0	7	0.017241379	4.982758621	0.017241379	4.982758621	0.017241379	4.982758621	0.017241379	4.982758621
249	249	4	8.333333333	235.391	7	1:30:00	4:00:00	3	1	20 minutes	0	Co-worker(s)	5	5	5	5	1	5	2	3	1	3	1	6	1	3	5	1	1	1	7	muscle pain	0	0	0	0	0	0	1	0	1	0.017241379	4.982758621	0.017241379	4.982758621	0.017241379	4.982758621	0.017241379	4.982758621
250	250	4	11.11666667	367.393	7	1:30:00	4:00:00	3	1	1 hours and 26	0	Co-worker(s)	5	5	5	5	1	5	3	3	1	3	1	7	1	3	4	1	1	1	7	muscle pain	0	0	0	0	0	0	1	0	2	0.017241379	4.982758621	0.017241379	4.982758621	0.017241379	4.982758621	0.017241379	4.982758621
251	251	4	13.08333333	141.87	7	1:30:00	4:00:00	3	2	45	0	Co-worker(s)	5	5	5	5	1	5	2	3	1	2	1	7	1	2	4	1	1	1	7	muscle pain	0	0	0	0	0	0	1	0	3	0.017241379	4.982758621	0.017241379	4.982758621	0.017241379	4.982758621	0.017241379	4.982758621
252	252	4	15.7	110.375	7	1:30:00	4:00:00	3	1	1 hour and 37	0	Co-worker(s)	5	5	5	5	1	5	1	3	1	3	1	7	1	3	4	1	1	1	7	muscle pain	0	0	0	0	0	0	1	0	4	0.017241379	4.982758621	0.017241379	4.982758621	0.017241379	4.982758621	0.017241379	4.982758621
253	253	4	18.7	129.617	7	1:30:00	4:00:00	3	3	25	0	My partner	5	5	5	5	1	5	2	3	1	3	1	7	1	3	5	1	1	1	7	muscle pain	0	0	0	0	0	0	1	0	6	0.017241379	4.982758621	0.017241379	4.982758621	0.017241379	4.982758621	0.017241379	4.982758621
254	254	4	20.6	153.014	7	1:30:00	4:00:00	3	3	1 hour	0	My partner	5	5	5	5	2	5	1	3	1	3	1	7	1	3	5	1	1	1	7	muscle pain	0	0	0	0	0	0	1	0	7	0.017241379	4.982758621	0.017241379	4.982758621	0.017241379	4.982758621	0.017241379	4.982758621
255	255	5	8.433333333	120.456	7	22:45:00	6:32:00	5	3	2 hours	0	Other family member(s)	5	5	5	5	6	5	7	1	7	1	7	3	7	1	1	0	0	5	3	None, just staying focus on my eye surgery recovery.	0	0	0	0	0	0	1	0	1	0.017241379	4.982758621	0.017241379	4.982758621	0.017241379	4.982758621	0.017241379	4.982758621
256	256	5	11.2	122.012	7	22:45:00	6:32:00	5	3	1 hour and 30	1	Other family member(s)	5	5	5	5	3	5	1	3	7	3	7	4	4	2	3	0	0	5	3	None, just staying focus on my eye surgery recovery.	0	0	0	0	0	0	1	0	2	0.017241379	4.982758621	0.017241379	4.982758621	0.017241379	4.982758621	0.017241379	4.982758621
257	257	5	13.43333333	189.274	7	22:45:00	6:32:00	5	3	20	1	Other family member(s)	5	5	5	5	1	5	5	5	7	2	7	5	7	2	1	0	0	5	3	None, just staying focus on my eye surgery recovery.	0	0	0	0	0	0	1	0	3	0.017241379	4.982758621	0.017241379	4.982758621	0.017241379	4.982758621	0.017241379	4.982758621
258	258	5	16.03333333	154.011	7	22:45:00	6:32:00	5	3	3 hours and 27	1	Other family member(s)	5	5	5	5	7	6	7	1	7	1	7	6	7	1	1	0	0	5	3	None, just staying focus on my eye surgery recovery.	0	0	0	0	0	0	1	0	5	0.017241379	4.982758621	0.017241379	4.982758621	0.017241379	4.982758621	0.017241379	4.982758621
259	259	5	18.68333333	260.706	7	22:45:00	6:32:00	5	3	30	1	Other family member(s)	5	5	5	5	7	5	7	1	7	1	7	6	7	1	1	0	0	5	3	None, just staying focus on my eye surgery recovery.	0	0	0	0	0	0	1	0	6	0.017241379	4.982758621	0.017241379	4.982758621	0.017241379	4.982758621	0.017241379	4.982758621
260	260	5	20.85	338.915	7	22:45:00	6:32:00	5	2	20 minutes	0	My partner	5	5	5	5	5	5	7	1	7	1	7	6	7	1	1	0	0	5	3	None, just staying focus on my eye surgery recovery.	0	0	0	0	0	0	1	0	7	0.017241379	4.982758621	0.017241379	4.982758621	0.017241379	4.982758621	0.017241379	4.982758621
261	261	6	8.45	394.627	7	22:40:00	7:40:00	2	0	1 hour	0	My partner	5	5	5	5	1	5	3	1	3	2	3	6	2	2	3	1	0	5	3	None	0	0	0	0	0	0	1	NA	1	0.017241379	4.982758621	0.017241379	4.982758621	0.017241379	4.982758621	0.017241379	4.982758621
262	262	6	10.85	158.94	7	22:40:00	7:40:00	2	0	3 hours	0	Other family member(s)	5	5	5	5	1	5	2	2	1	2	1	7	1	2	4	1	0	5	3	None	0	0	0	0	0	0	1	NA	2	0.017241379	4.982758621	0.017241379	4.982758621	0.017241379	4.982758621	0.017241379	4.982758621
263	263	6	13.43333333	162.431	7	22:40:00	7:40:00	2	3	2	0	Other family member(s)	5	5	5	5	1	5	3	3	1	3	2	6	3	3	3	1	0	5	3	None	0	0	0	0	0	0	1	NA	3	0.017241379	4.982758621	0.017241379	4.982758621	0.017241379	4.982758621	0.017241379	4.982758621
264	264	6	15.66666667	82.401	7	22:40:00	7:40:00	2	1	10	0	My partner	5	5	5	5	1	5	1	2	2	2	2	7	2	2	4	1	0	5	3	None	0	0	0	0	0	0	1	NA	4	0.017241379	4.982758621	0.017241379	4.982758621	0.017241379	4.982758621	0.017241379	4.982758621
265	265	6	18.43333333	118.466	7	22:40:00	7:40:00	2	1	1 hour and 17	1	My partner	5	5	5	5	1	5	2	2	2	2	2	7	2	2	5	1	0	5	3	None	0	0	0	0	0	0	1	NA	6	0.017241379	4.982758621	0.017241379	4.982758621	0.017241379	4.982758621	0.017241379	4.982758621
266	266	6	20.81666667	127.678	7	22:40:00	7:40:00	2	1	1 hour and 17 minutes	0	My partner	5	5	5	5	1	5	2	2	2	2	2	7	2	2	5	1	0	5	3	None	0	0	0	0	0	0	1	NA	7	0.017241379	4.982758621	0.017241379	4.982758621	0.017241379	4.982758621	0.017241379	4.982758621
267	267	0	8.266666667	188.359	7	23:49:00	6:30:00	3	1	10 minutes	0	Co-worker(s)	5	5	5	5	1	5	2	3	2	3	2	7	2	2	5	1	0	26	3	Work and the my ex husband’s birthday who is dead	0	0	0	0	0	0	1	NA	1	0.017241379	4.982758621	0.017241379	4.982758621	0.017241379	4.982758621	0.017241379	4.982758621
268	268	0	10.76666667	72.3	7	23:49:00	6:30:00	3	1	45	0	Co-worker(s)	5	5	5	5	1	5	2	2	2	2	2	7	2	2	5	1	0	26	3	Work and the my ex husband’s birthday who is dead	0	0	0	0	0	0	1	NA	2	0.017241379	4.982758621	0.017241379	4.982758621	0.017241379	4.982758621	0.017241379	4.982758621
269	269	0	13.23333333	382.774	7	23:49:00	6:30:00	3	1	20	0	Co-worker(s)	5	5	5	5	1	5	2	2	2	2	2	7	2	2	5	1	0	26	3	Work and the my ex husband’s birthday who is dead	0	0	0	0	0	0	1	NA	3	0.017241379	4.982758621	0.017241379	4.982758621	0.017241379	4.982758621	0.017241379	4.982758621
270	270	0	15.8	78.924	7	23:49:00	6:30:00	3	1	17	0	Co-worker(s)	5	5	5	5	1	5	2	2	2	2	2	7	2	2	5	1	0	26	3	Work and the my ex husband’s birthday who is dead	0	0	0	0	0	0	1	NA	4	0.017241379	4.982758621	0.017241379	4.982758621	0.017241379	4.982758621	0.017241379	4.982758621
271	271	0	18.13333333	153.595	7	23:49:00	6:30:00	3	3	7	1	Other family member(s)	5	5	5	5	1	5	2	2	2	2	2	7	2	2	6	1	0	26	3	Work and the my ex husband’s birthday who is dead	0	0	0	0	0	0	1	NA	6	0.017241379	4.982758621	0.017241379	4.982758621	0.017241379	4.982758621	0.017241379	4.982758621
272	272	0	21.21666667	208.403	7	23:49:00	6:30:00	3	1	2 hours and 18 minutes	0	My partner	5	5	5	5	1	5	2	2	2	2	2	7	2	5	5	1	0	26	3	Work and the my ex husband’s birthday who is dead	0	0	0	0	0	0	1	NA	7	0.017241379	4.982758621	0.017241379	4.982758621	0.017241379	4.982758621	0.017241379	4.982758621
273	273	6	20.7	212.18	8	22:30:00	3:30:00	3	1	30minutes	0	! am alone	7	7	7	7	7	6	7	2	3	1	1	1	7	1	1	1	1	3	3	hurting	0	0	0	0	0	0	1	NA	7	0.714285714	6.285714286	0.678571429	6.321428571	0.535714286	6.464285714	0.464285714	6.535714286
274	274	0	11.51666667	289.779	8	22:30:00	4:00:00	3	1	1 hour	1	I am alone	7	7	7	7	6	6	6	6	6	7	6	4	5	4	4	1	1	1	5	muscles	0	0	0	0	0	0	1	NA	2	0.714285714	6.285714286	0.678571429	6.321428571	0.535714286	6.464285714	0.464285714	6.535714286
275	275	0	13.08333333	127.557	8	22:30:00	4:00:00	3	3	5	0	I am alone	6	7	7	7	7	6	6	5	6	3	6	4	6	1	2	1	1	1	5	muscles	0	0	0	0	0	0	1	NA	3	-0.285714286	6.285714286	0.678571429	6.321428571	0.535714286	6.464285714	0.464285714	6.535714286
276	276	0	15.75	124.255	8	22:30:00	4:00:00	3	1	20	0	I am alone	6	6	6	7	7	6	6	3	5	4	6	3	6	2	2	1	1	1	5	muscles	0	0	0	0	0	0	1	NA	4	-0.285714286	6.285714286	-0.321428571	6.321428571	-0.464285714	6.464285714	0.464285714	6.535714286
277	277	0	18.2	153.245	8	22:30:00	4:00:00	3	3	15	1	Friend(s)	6	7	6	6	6	5	6	4	5	3	5	4	6	3	5	1	1	1	5	muscles	0	0	0	0	0	0	1	NA	6	-0.285714286	6.285714286	0.678571429	6.321428571	-0.464285714	6.464285714	-0.535714286	6.535714286
278	278	2	8.516666667	220.274	8	22:00:00	0:00:00	4	1	20 minutes	1	I am alone	6	6	7	7	6	6	7	2	6	2	6	2	6	1	1	1	1	5	5	pain	0	0	0	0	0	0	1	NA	1	-0.285714286	6.285714286	-0.321428571	6.321428571	0.535714286	6.464285714	0.464285714	6.535714286
279	279	2	13.36666667	130.014	8	22:00:00	0:00:00	4	1	30	0	Others	6	7	7	7	7	7	7	2	6	1	6	2	7	1	1	1	1	5	5	pain	0	0	0	0	0	0	1	NA	3	-0.285714286	6.285714286	0.678571429	6.321428571	0.535714286	6.464285714	0.464285714	6.535714286
280	280	2	16.06666667	120.577	8	22:00:00	0:00:00	4	1	12	0	I am alone	6	5	6	7	6	6	6	3	5	3	4	5	4	3	3	1	1	5	5	pain	0	0	0	0	0	0	1	NA	5	-0.285714286	6.285714286	-1.321428571	6.321428571	-0.464285714	6.464285714	0.464285714	6.535714286
281	281	2	20.98333333	207.766	8	22:00:00	0:00:00	4	1	5 minutes	0	! am alone	6	6	7	6	7	6	5	4	6	5	4	6	7	1	1	1	1	5	5	pain	0	0	0	0	0	0	1	NA	7	-0.285714286	6.285714286	-0.321428571	6.321428571	0.535714286	6.464285714	-0.535714286	6.535714286
282	282	3	8.55	158.445	8	2:00:00	4:00:00	4	1	10 minutes	0	I am alone	6	6	6	6	6	6	6	2	6	3	4	4	6	2	1	1	1	2	3	pain	0	0	0	0	0	0	1	0	1	-0.285714286	6.285714286	-0.321428571	6.321428571	-0.464285714	6.464285714	-0.535714286	6.535714286
283	283	3	10.71666667	114.512	8	2:00:00	4:00:00	4	2	3	0	I am alone	6	6	6	6	6	6	6	2	6	1	6	3	4	3	1	1	1	2	3	pain	0	0	0	0	0	0	1	0	2	-0.285714286	6.285714286	-0.321428571	6.321428571	-0.464285714	6.464285714	-0.535714286	6.535714286
284	284	3	15.96666667	160.342	8	2:00:00	4:00:00	4	1	45	0	Others	6	6	6	6	6	7	7	1	6	1	6	5	4	2	1	1	1	2	3	pain	0	0	0	0	0	0	1	0	4	-0.285714286	6.285714286	-0.321428571	6.321428571	-0.464285714	6.464285714	-0.535714286	6.535714286
285	285	3	18.61666667	140.323	8	2:00:00	4:00:00	4	1	walking just sat down	0	I am alone	6	6	6	6	6	6	6	4	4	2	3	5	5	2	1	1	1	2	3	pain	0	0	0	0	0	0	1	0	6	-0.285714286	6.285714286	-0.321428571	6.321428571	-0.464285714	6.464285714	-0.535714286	6.535714286
286	286	4	8.533333333	140.702	8	1:30:00	4:00:00	3	1	15 minutes	0	I am alone	5	4	6	5	5	5	6	3	5	2	5	3	2	6	1	1	1	1	7	muscle pain	0	0	0	0	0	0	1	0	1	-1.285714286	6.285714286	-2.321428571	6.321428571	-0.464285714	6.464285714	-1.535714286	6.535714286
287	287	4	10.93333333	109.688	8	1:30:00	4:00:00	3	1	12	0	I am alone	6	6	6	6	7	7	7	2	6	3	6	2	6	2	1	1	1	1	7	muscle pain	0	0	0	0	0	0	1	0	2	-0.285714286	6.285714286	-0.321428571	6.321428571	-0.464285714	6.464285714	-0.535714286	6.535714286
288	288	4	13.45	106.088	8	1:30:00	4:00:00	3	1	45	0	Other family member(s)	6	6	6	6	6	6	5	1	6	1	6	5	7	1	1	1	1	1	7	muscle pain	0	0	0	0	0	0	1	0	3	-0.285714286	6.285714286	-0.321428571	6.321428571	-0.464285714	6.464285714	-0.535714286	6.535714286
289	289	4	15.95	132.189	8	1:30:00	4:00:00	3	1	30	1	Other family member(s)	6	6	6	7	6	6	6	2	6	2	6	5	6	1	6	1	1	1	7	muscle pain	0	0	0	0	0	0	1	0	4	-0.285714286	6.285714286	-0.321428571	6.321428571	-0.464285714	6.464285714	0.464285714	6.535714286
290	290	4	20.91666667	187.919	8	1:30:00	4:00:00	3	1	20 minutes	0	! am alone	7	7	7	7	7	7	7	1	6	1	7	7	7	1	1	1	1	1	7	muscle pain	0	0	0	0	0	0	1	0	7	0.714285714	6.285714286	0.678571429	6.321428571	0.535714286	6.464285714	0.464285714	6.535714286
291	291	5	8.516666667	139.646	8	22:45:00	6:32:00	5	1	10minutes	0	I am alone	7	7	7	7	7	7	7	1	7	1	7	1	7	1	1	0	0	5	3	None, just staying focus on my eye surgery recovery.	0	0	0	0	0	0	1	0	1	0.714285714	6.285714286	0.678571429	6.321428571	0.535714286	6.464285714	0.464285714	6.535714286
292	292	5	10.81666667	106.901	8	22:45:00	6:32:00	5	2	30	0	I am alone	6	6	7	7	7	7	6	1	6	1	1	1	6	1	1	0	0	5	3	None, just staying focus on my eye surgery recovery.	0	0	0	0	0	0	1	0	2	-0.285714286	6.285714286	-0.321428571	6.321428571	0.535714286	6.464285714	0.464285714	6.535714286
293	293	5	13.16666667	111.612	8	22:45:00	6:32:00	5	1	25	0	I am alone	7	7	6	6	6	6	6	2	4	3	5	3	6	2	2	0	0	5	3	None, just staying focus on my eye surgery recovery.	0	0	0	0	0	0	1	0	3	0.714285714	6.285714286	0.678571429	6.321428571	-0.464285714	6.464285714	-0.535714286	6.535714286
294	294	5	15.98333333	98.199	8	22:45:00	6:32:00	5	1	5	0	I am alone	6	6	6	6	6	7	6	1	6	6	6	4	6	4	1	0	0	5	3	None, just staying focus on my eye surgery recovery.	0	0	0	0	0	0	1	0	4	-0.285714286	6.285714286	-0.321428571	6.321428571	-0.464285714	6.464285714	-0.535714286	6.535714286
295	295	5	18.65	109.275	8	22:45:00	6:32:00	5	3	5	0	I am alone	6	6	6	7	7	7	7	3	4	1	7	6	5	1	1	0	0	5	3	None, just staying focus on my eye surgery recovery.	0	0	0	0	0	0	1	0	6	-0.285714286	6.285714286	-0.321428571	6.321428571	-0.464285714	6.464285714	0.464285714	6.535714286
296	296	6	13.26666667	204.793	8	22:40:00	7:40:00	2	1	2	0	Others	7	7	7	7	7	7	7	1	7	1	7	1	7	1	1	1	0	5	3	None	0	0	0	0	0	0	1	NA	3	0.714285714	6.285714286	0.678571429	6.321428571	0.535714286	6.464285714	0.464285714	6.535714286
297	297	6	16.01666667	110.143	8	22:40:00	7:40:00	2	2	10	0	I am alone	7	7	7	7	7	7	7	1	7	1	7	2	6	6	1	1	0	5	3	None	0	0	0	0	0	0	1	NA	5	0.714285714	6.285714286	0.678571429	6.321428571	0.535714286	6.464285714	0.464285714	6.535714286
298	298	6	20.95	189.703	8	22:40:00	7:40:00	2	3	45 minutes	0	! am alone	7	7	7	7	7	7	7	7	6	2	6	1	7	1	1	1	0	5	3	None	0	0	0	0	0	0	1	NA	7	0.714285714	6.285714286	0.678571429	6.321428571	0.535714286	6.464285714	0.464285714	6.535714286
299	299	0	16.03333333	190.883	8	23:49:00	6:30:00	3	3	5	0	I am alone	6	6	6	6	6	6	6	6	6	2	6	2	6	2	1	1	0	26	3	Work and the my ex husband’s birthday who is dead	0	0	0	0	0	0	1	NA	5	-0.285714286	6.285714286	-0.321428571	6.321428571	-0.464285714	6.464285714	-0.535714286	6.535714286
300	300	0	18.73333333	101.646	8	23:49:00	6:30:00	3	1	20	0	Friend(s)	7	7	7	7	7	6	6	2	6	1	7	3	7	1	2	1	0	26	3	Work and the my ex husband’s birthday who is dead	0	0	0	0	0	0	1	NA	6	0.714285714	6.285714286	0.678571429	6.321428571	0.535714286	6.464285714	0.464285714	6.535714286
301	301	6	20.93333333	253.994	9	22:30:00	3:30:00	3	1	1hour	0	Other family member(s)	7	7	7	7	7	7	7	1	5	1	7	3	7	1	1	1	1	3	3	hurting	0	0	0	0	0	0	1	NA	7	0	7	0.047619048	6.952380952	0	7	0	7
302	302	0	10.65	134.246	9	22:30:00	4:00:00	3	1	10	0	Other family member(s)	7	7	7	7	7	7	7	1	7	1	7	1	7	1	1	1	1	1	5	muscles	0	0	0	0	0	0	1	NA	2	0	7	0.047619048	6.952380952	0	7	0	7
303	303	0	13.36666667	120.695	9	22:30:00	4:00:00	3	1	5	1	Other family member(s)	7	7	7	7	7	7	7	1	7	1	7	1	7	1	1	1	1	1	5	muscles	0	0	0	0	0	0	1	NA	3	0	7	0.047619048	6.952380952	0	7	0	7
304	304	0	16	170.669	9	22:30:00	4:00:00	3	1	20	0	Other family member(s)	7	7	7	7	7	7	7	1	7	1	7	1	7	1	1	1	1	1	5	muscles	0	0	0	0	0	0	1	NA	5	0	7	0.047619048	6.952380952	0	7	0	7
305	305	1	8.366666667	228.931	9	0:00:00	2:00:00	3	1	20 minutes	0	Other family member(s)	7	7	7	7	7	7	6	1	5	1	6	1	6	1	1	1	1	6	5	hospital	0	0	0	0	0	0	1	NA	1	0	7	0.047619048	6.952380952	0	7	0	7
306	306	1	11.06666667	154.645	9	0:00:00	2:00:00	3	2	20	0	Friend(s)	7	7	7	7	7	7	6	1	7	1	7	5	7	1	1	1	1	6	5	hospital	0	0	0	0	0	0	1	NA	2	0	7	0.047619048	6.952380952	0	7	0	7
307	307	1	13.35	105.668	9	0:00:00	2:00:00	3	1	1 hour 55	1	Other family member(s)	7	7	7	7	7	7	7	1	7	1	7	1	7	1	1	1	1	6	5	hospital	0	0	0	0	0	0	1	NA	3	0	7	0.047619048	6.952380952	0	7	0	7
308	308	1	15.85	148.172	9	0:00:00	2:00:00	3	1	15	0	Other family member(s)	7	7	7	7	7	7	7	1	6	1	7	2	7	1	1	1	1	6	5	hospital	0	0	0	0	0	0	1	NA	4	0	7	0.047619048	6.952380952	0	7	0	7
309	309	1	18.33333333	126.26	9	0:00:00	2:00:00	3	1	5	0	Other family member(s)	7	7	7	7	7	7	6	1	6	1	7	1	7	1	1	1	1	6	5	hospital	0	0	0	0	0	0	1	NA	6	0	7	0.047619048	6.952380952	0	7	0	7
310	310	2	8.233333333	190.755	9	22:00:00	0:00:00	4	1	5 minutes	0	Other family member(s)	7	7	7	7	7	7	7	1	6	1	7	1	7	1	1	1	1	5	5	pain	0	0	0	0	0	0	1	NA	1	0	7	0.047619048	6.952380952	0	7	0	7
311	311	2	13.43333333	214.985	9	22:00:00	0:00:00	4	1	5	1	Other family member(s)	7	7	7	7	7	7	7	1	6	1	6	2	6	1	1	1	1	5	5	pain	0	0	0	0	0	0	1	NA	3	0	7	0.047619048	6.952380952	0	7	0	7
312	312	2	15.75	96.988	9	22:00:00	0:00:00	4	1	2	0	Other family member(s)	7	7	7	7	7	7	6	1	6	1	6	5	6	1	1	1	1	5	5	pain	0	0	0	0	0	0	1	NA	4	0	7	0.047619048	6.952380952	0	7	0	7
313	313	2	18.43333333	109.429	9	22:00:00	0:00:00	4	0	7	0	Other family member(s)	7	7	7	7	7	7	6	1	6	1	6	4	6	1	1	1	1	5	5	pain	0	0	0	0	0	0	1	NA	6	0	7	0.047619048	6.952380952	0	7	0	7
314	314	2	21.03333333	214.015	9	22:00:00	0:00:00	4	0	1 hour	0	Other family member(s)	7	7	7	7	7	7	6	1	6	1	6	5	6	1	1	1	1	5	5	pain	0	0	0	0	0	0	1	NA	7	0	7	0.047619048	6.952380952	0	7	0	7
315	315	3	8.6	175.288	9	2:00:00	4:00:00	4	1	6 minutes	0	Other family member(s)	7	7	7	7	7	7	7	1	6	1	6	2	7	1	1	1	1	2	3	pain	0	0	0	0	0	0	1	0	1	0	7	0.047619048	6.952380952	0	7	0	7
316	316	3	11.08333333	85.537	9	2:00:00	4:00:00	4	2	5	0	Other family member(s)	7	7	7	7	7	7	7	1	6	1	6	1	6	1	1	1	1	2	3	pain	0	0	0	0	0	0	1	0	2	0	7	0.047619048	6.952380952	0	7	0	7
317	317	3	13.25	87.896	9	2:00:00	4:00:00	4	1	25	0	Other family member(s)	7	7	7	7	7	7	6	1	6	1	6	5	6	1	1	1	1	2	3	pain	0	0	0	0	0	0	1	0	3	0	7	0.047619048	6.952380952	0	7	0	7
318	318	3	16.01666667	93.203	9	2:00:00	4:00:00	4	1	2	0	Other family member(s)	7	7	7	7	7	7	6	1	6	1	6	2	6	1	1	1	1	2	3	pain	0	0	0	0	0	0	1	0	5	0	7	0.047619048	6.952380952	0	7	0	7
319	319	3	18.51666667	108.525	9	2:00:00	4:00:00	4	0	4	0	Other family member(s)	7	7	7	7	7	7	6	1	5	1	6	2	7	1	1	1	1	2	3	pain	0	0	0	0	0	0	1	0	6	0	7	0.047619048	6.952380952	0	7	0	7
320	320	4	8.383333333	194.415	9	1:30:00	4:00:00	3	1	2 minutes	0	Other family member(s)	7	7	7	7	7	7	7	1	6	1	6	2	6	1	1	1	1	1	7	muscle pain	0	0	0	0	0	0	1	0	1	0	7	0.047619048	6.952380952	0	7	0	7
321	321	4	11.15	103.698	9	1:30:00	4:00:00	3	3	3	0	Other family member(s)	7	7	7	7	7	7	6	1	6	1	6	2	6	1	1	1	1	1	7	muscle pain	0	0	0	0	0	0	1	0	2	0	7	0.047619048	6.952380952	0	7	0	7
322	322	4	15.96666667	90.733	9	1:30:00	4:00:00	3	1	10	1	Other family member(s)	7	7	7	7	7	7	6	1	6	1	6	2	7	1	1	1	1	1	7	muscle pain	0	0	0	0	0	0	1	0	4	0	7	0.047619048	6.952380952	0	7	0	7
323	323	4	21.06666667	214.428	9	1:30:00	4:00:00	3	0	1 hour 15 minutes	0	Other family member(s)	7	7	7	7	7	7	5	1	5	1	6	4	6	1	1	1	1	1	7	muscle pain	0	0	0	0	0	0	1	0	7	0	7	0.047619048	6.952380952	0	7	0	7
324	324	5	8.3	146.768	9	22:45:00	6:32:00	5	1	15 minutes	0	Other family member(s)	7	7	7	7	7	7	6	1	5	1	5	1	6	1	1	0	0	5	3	None, just staying focus on my eye surgery recovery.	0	0	0	0	0	0	1	0	1	0	7	0.047619048	6.952380952	0	7	0	7
325	325	5	11.18333333	118.679	9	22:45:00	6:32:00	5	1	25	0	Other family member(s)	7	7	7	7	7	7	7	1	6	1	6	5	6	1	1	0	0	5	3	None, just staying focus on my eye surgery recovery.	0	0	0	0	0	0	1	0	2	0	7	0.047619048	6.952380952	0	7	0	7
326	326	5	13.58333333	79.292	9	22:45:00	6:32:00	5	3	25	1	Other family member(s)	7	7	7	7	7	7	6	1	6	1	6	5	6	1	1	0	0	5	3	None, just staying focus on my eye surgery recovery.	0	0	0	0	0	0	1	0	3	0	7	0.047619048	6.952380952	0	7	0	7
327	327	5	15.61666667	89.072	9	22:45:00	6:32:00	5	1	10	1	Other family member(s)	7	7	7	7	7	7	7	1	6	1	6	3	6	1	1	0	0	5	3	None, just staying focus on my eye surgery recovery.	0	0	0	0	0	0	1	0	4	0	7	0.047619048	6.952380952	0	7	0	7
328	328	5	18.51666667	293.174	9	22:45:00	6:32:00	5	0	28	0	Other family member(s)	7	5	7	7	7	7	5	1	5	1	6	3	6	1	1	0	0	5	3	None, just staying focus on my eye surgery recovery.	0	0	0	0	0	0	1	0	6	0	7	-1.952380952	6.952380952	0	7	0	7
329	329	5	20.93333333	196.87	9	22:45:00	6:32:00	5	0	1 hour 45 minutes	0	Other family member(s)	7	7	7	7	7	7	6	1	5	1	6	4	6	1	1	0	0	5	3	None, just staying focus on my eye surgery recovery.	0	0	0	0	0	0	1	0	7	0	7	0.047619048	6.952380952	0	7	0	7
330	330	6	8.6	182.822	9	22:40:00	7:40:00	2	0	2 minutes	0	Other family member(s)	7	7	7	7	7	7	6	1	5	1	6	4	6	1	1	1	0	5	3	None	0	0	0	0	0	0	1	NA	1	0	7	0.047619048	6.952380952	0	7	0	7
331	331	6	10.7	103.953	9	22:40:00	7:40:00	2	3	2	1	Other family member(s)	7	7	7	7	7	7	6	1	5	1	6	5	6	1	1	1	0	5	3	None	0	0	0	0	0	0	1	NA	2	0	7	0.047619048	6.952380952	0	7	0	7
332	332	6	16.05	88.854	9	22:40:00	7:40:00	2	1	20	0	Other family member(s)	7	7	7	7	7	7	6	1	6	1	6	4	5	1	1	1	0	5	3	None	0	0	0	0	0	0	1	NA	5	0	7	0.047619048	6.952380952	0	7	0	7
333	333	6	18.36666667	276.129	9	22:40:00	7:40:00	2	3	5	0	Other family member(s)	7	7	7	7	7	7	5	1	5	1	6	4	5	1	1	1	0	5	3	None	0	0	0	0	0	0	1	NA	6	0	7	0.047619048	6.952380952	0	7	0	7
334	334	0	8.533333333	141.776	9	23:49:00	6:30:00	3	1	10 minutes	0	Other family member(s)	7	7	7	7	7	7	7	1	6	1	6	5	6	1	1	1	0	26	3	Work and the my ex husband’s birthday who is dead	0	0	0	0	0	0	1	NA	1	0	7	0.047619048	6.952380952	0	7	0	7
335	335	0	10.98333333	84.194	9	23:49:00	6:30:00	3	2	20	1	I am alone	7	7	7	7	7	7	6	1	6	1	6	2	6	1	1	1	0	26	3	Work and the my ex husband’s birthday who is dead	0	0	0	0	0	0	1	NA	2	0	7	0.047619048	6.952380952	0	7	0	7
336	336	0	13.3	94.489	9	23:49:00	6:30:00	3	1	5	0	Friend(s)	7	7	7	7	7	7	6	1	5	1	6	5	6	1	1	1	0	26	3	Work and the my ex husband’s birthday who is dead	0	0	0	0	0	0	1	NA	3	0	7	0.047619048	6.952380952	0	7	0	7
337	337	0	18.6	190.917	9	23:49:00	6:30:00	3	1	10	1	Other family member(s)	7	7	7	7	7	7	6	1	5	1	6	4	6	1	1	1	0	26	3	Work and the my ex husband’s birthday who is dead	0	0	0	0	0	0	1	NA	6	0	7	0.047619048	6.952380952	0	7	0	7
338	338	0	21.05	182.13	9	23:49:00	6:30:00	3	1	1 hour 1 minute	0	Other family member(s)	7	7	7	7	7	7	6	1	6	1	6	4	6	1	1	1	0	26	3	Work and the my ex husband’s birthday who is dead	0	0	0	0	0	0	1	NA	7	0	7	0.047619048	6.952380952	0	7	0	7
339	339	1	8.133333333	154.132	9	9:20:00	5:40:00	7	1	10 minutes	0	Other family member(s)	7	7	7	7	7	7	7	1	6	1	6	2	6	1	1	1	0	10	6	none	0	0	0	0	0	0	1	NA	1	0	7	0.047619048	6.952380952	0	7	0	7
340	340	1	13.31666667	82.637	9	9:20:00	5:40:00	7	2	15	0	Other family member(s)	7	7	7	7	7	7	6	1	6	1	6	5	6	1	1	1	0	10	6	none	0	0	0	0	0	0	1	NA	3	0	7	0.047619048	6.952380952	0	7	0	7
341	341	1	18.53333333	93.333	9	9:20:00	5:40:00	7	1	35	1	Other family member(s)	7	7	7	7	7	7	5	1	5	1	5	4	5	1	1	1	0	10	6	none	0	0	0	0	0	0	1	NA	6	0	7	0.047619048	6.952380952	0	7	0	7
342	342	1	20.68333333	149.798	9	9:20:00	5:40:00	7	0	1 hour 15 minutes	0	Other family member(s)	7	7	7	7	7	7	5	1	5	1	5	3	5	1	1	1	0	10	6	none	0	0	0	0	0	0	1	NA	7	0	7	0.047619048	6.952380952	0	7	0	7
343	343	2	8.216666667	175.186	11	22:00:00	0:00:00	4	1	5min	0	I am alone	4	7	7	7	7	7	7	2	4	1	6	1	6	1	1	1	1	5	5	pain	0	0	0	0	0	0	1	NA	1	-1.944444444	5.944444444	1	6	1.055555556	5.944444444	1.055555556	5.944444444
344	344	2	16.01666667	107.917	11	22:00:00	0:00:00	4	1	10	1	I am alone	6	6	6	6	6	6	6	2	6	2	6	3	6	1	1	1	1	5	5	pain	0	0	0	0	0	0	1	NA	5	0.055555556	5.944444444	0	6	0.055555556	5.944444444	0.055555556	5.944444444
345	345	2	18.76666667	82.327	11	22:00:00	0:00:00	4	2	20	0	I am alone	6	6	6	6	6	6	6	2	6	1	6	1	6	1	1	1	1	5	5	pain	0	0	0	0	0	0	1	NA	6	0.055555556	5.944444444	0	6	0.055555556	5.944444444	0.055555556	5.944444444
346	346	3	8.45	105.872	11	2:00:00	4:00:00	4	2	5min	0	I am alone	6	6	6	6	7	7	7	1	6	6	6	1	6	6	1	1	1	2	3	pain	0	0	0	0	0	0	1	0	1	0.055555556	5.944444444	0	6	0.055555556	5.944444444	0.055555556	5.944444444
347	347	3	10.85	131.977	11	2:00:00	4:00:00	4	1	5	1	I am alone	6	6	6	7	7	6	5	2	5	1	6	2	6	1	1	1	1	2	3	pain	0	0	0	0	0	0	1	0	2	0.055555556	5.944444444	0	6	0.055555556	5.944444444	1.055555556	5.944444444
348	348	3	13.51666667	88.881	11	2:00:00	4:00:00	4	1	4	0	I am alone	6	6	7	7	7	7	7	1	6	1	6	1	6	1	1	1	1	2	3	pain	0	0	0	0	0	0	1	0	3	0.055555556	5.944444444	0	6	1.055555556	5.944444444	1.055555556	5.944444444
349	349	3	18.4	137.513	11	2:00:00	4:00:00	4	1	20	0	Other family member(s)	6	6	7	6	6	6	7	1	5	2	6	1	6	1	1	1	1	2	3	pain	0	0	0	0	0	0	1	0	6	0.055555556	5.944444444	0	6	1.055555556	5.944444444	0.055555556	5.944444444
350	350	3	20.7	162.196	11	2:00:00	4:00:00	4	0	30min	0	! am alone	6	6	6	7	7	7	6	1	6	1	6	1	6	1	1	1	1	2	3	pain	0	0	0	0	0	0	1	0	7	0.055555556	5.944444444	0	6	0.055555556	5.944444444	1.055555556	5.944444444
351	351	4	8.316666667	101.009	11	1:30:00	4:00:00	3	1	23min	0	I am alone	6	7	7	7	7	7	6	1	6	1	6	1	6	1	1	1	1	1	7	muscle pain	0	0	0	0	0	0	1	0	1	0.055555556	5.944444444	1	6	1.055555556	5.944444444	1.055555556	5.944444444
352	352	4	10.98333333	52.56	11	1:30:00	4:00:00	3	1	5	0	I am alone	6	6	6	6	6	6	6	1	6	1	6	1	6	1	1	1	1	1	7	muscle pain	0	0	0	0	0	0	1	0	2	0.055555556	5.944444444	0	6	0.055555556	5.944444444	0.055555556	5.944444444
353	353	4	13.33333333	75.934	11	1:30:00	4:00:00	3	0	20	0	I am alone	7	6	6	6	7	7	4	1	5	2	6	1	5	1	2	1	1	1	7	muscle pain	0	0	0	0	0	0	1	0	3	1.055555556	5.944444444	0	6	0.055555556	5.944444444	0.055555556	5.944444444
354	354	4	15.66666667	74.726	11	1:30:00	4:00:00	3	0	19	0	I am alone	6	6	6	6	6	6	6	1	6	1	6	1	6	1	1	1	1	1	7	muscle pain	0	0	0	0	0	0	1	0	4	0.055555556	5.944444444	0	6	0.055555556	5.944444444	0.055555556	5.944444444
355	355	4	18.21666667	71.647	11	1:30:00	4:00:00	3	0	36	0	I am alone	6	6	6	6	6	6	6	1	6	1	6	1	6	1	1	1	1	1	7	muscle pain	0	0	0	0	0	0	1	0	6	0.055555556	5.944444444	0	6	0.055555556	5.944444444	0.055555556	5.944444444
356	356	4	20.98333333	194.867	11	1:30:00	4:00:00	3	0	45min	0	! am alone	6	6	6	6	6	6	6	1	4	5	7	1	5	1	1	1	1	1	7	muscle pain	0	0	0	0	0	0	1	0	7	0.055555556	5.944444444	0	6	0.055555556	5.944444444	0.055555556	5.944444444
357	357	5	8.15	101.327	11	22:45:00	6:32:00	5	0	30min	0	I am alone	6	6	6	7	7	6	7	1	5	1	5	1	6	1	1	0	0	5	3	None, just staying focus on my eye surgery recovery.	0	0	0	0	0	0	1	0	1	0.055555556	5.944444444	0	6	0.055555556	5.944444444	1.055555556	5.944444444
358	358	6	8.433333333	109.279	11	22:40:00	7:40:00	2	0	4hrs	0	I am alone	6	6	6	6	6	7	6	1	5	1	6	1	6	1	1	1	0	5	3	None	0	0	0	0	0	0	1	NA	1	0.055555556	5.944444444	0	6	0.055555556	5.944444444	0.055555556	5.944444444
359	359	6	10.8	56.858	11	22:40:00	7:40:00	2	3	25	0	I am alone	6	6	7	5	6	7	6	1	5	1	6	1	6	1	1	1	0	5	3	None	0	0	0	0	0	0	1	NA	2	0.055555556	5.944444444	0	6	1.055555556	5.944444444	-0.944444444	5.944444444
360	360	6	18.45	84.091	11	22:40:00	7:40:00	2	3	19	1	I am alone	6	6	7	6	6	7	5	1	6	1	6	1	6	1	1	1	0	5	3	None	0	0	0	0	0	0	1	NA	6	0.055555556	5.944444444	0	6	1.055555556	5.944444444	0.055555556	5.944444444
361	361	0	8.516666667	109.31	11	23:49:00	6:30:00	3	2	13min	0	I am alone	6	6	6	6	6	6	6	1	1	1	6	1	6	1	1	1	0	26	3	Work and the my ex husband’s birthday who is dead	0	0	0	0	0	0	1	NA	1	0.055555556	5.944444444	0	6	0.055555556	5.944444444	0.055555556	5.944444444
362	362	0	10.88333333	190.573	11	23:49:00	6:30:00	3	2	10	0	I am alone	6	5	5	5	6	6	6	1	6	1	6	1	6	1	1	1	0	26	3	Work and the my ex husband’s birthday who is dead	0	0	0	0	0	0	1	NA	2	0.055555556	5.944444444	-1	6	-0.944444444	5.944444444	-0.944444444	5.944444444
363	363	0	13.26666667	67.591	11	23:49:00	6:30:00	3	2	5	0	I am alone	6	6	6	6	6	6	6	1	6	1	6	1	6	1	1	1	0	26	3	Work and the my ex husband’s birthday who is dead	0	0	0	0	0	0	1	NA	3	0.055555556	5.944444444	0	6	0.055555556	5.944444444	0.055555556	5.944444444
364	364	0	18.18333333	53.622	11	23:49:00	6:30:00	3	0	40	0	I am alone	6	6	5	5	5	6	6	1	6	1	6	1	6	1	1	1	0	26	3	Work and the my ex husband’s birthday who is dead	0	0	0	0	0	0	1	NA	6	0.055555556	5.944444444	0	6	-0.944444444	5.944444444	-0.944444444	5.944444444
365	365	0	20.85	99.2	11	23:49:00	6:30:00	3	3	30min	1	! am alone	6	6	6	6	6	6	7	1	5	1	6	2	7	1	1	1	0	26	3	Work and the my ex husband’s birthday who is dead	0	0	0	0	0	0	1	NA	7	0.055555556	5.944444444	0	6	0.055555556	5.944444444	0.055555556	5.944444444
366	366	1	11.16666667	49.48	11	9:20:00	5:40:00	7	2	20	0	I am alone	6	6	6	7	6	5	6	1	6	1	6	1	5	1	1	1	0	10	6	none	0	0	0	0	0	0	1	NA	2	0.055555556	5.944444444	0	6	0.055555556	5.944444444	1.055555556	5.944444444
367	367	1	13.58333333	71.757	11	9:20:00	5:40:00	7	1	3	1	I am alone	6	6	4	4	4	4	4	4	4	4	6	4	4	4	4	1	0	10	6	none	0	0	0	0	0	0	1	NA	3	0.055555556	5.944444444	0	6	-1.944444444	5.944444444	-1.944444444	5.944444444
368	368	1	18.4	68.237	11	9:20:00	5:40:00	7	1	25	0	I am alone	6	6	6	6	6	6	6	2	6	1	6	2	6	1	1	1	0	10	6	none	0	0	0	0	0	0	1	NA	6	0.055555556	5.944444444	0	6	0.055555556	5.944444444	0.055555556	5.944444444
369	369	2	8.333333333	88.556	11	0:18:00	8:19:00	6	1	10min	0	I am alone	6	6	6	6	6	6	6	2	6	1	6	1	6	1	1	1	0	5	1	Nothing	0	0	0	0	0	0	1	NA	1	0.055555556	5.944444444	0	6	0.055555556	5.944444444	0.055555556	5.944444444
370	370	2	10.65	39.208	11	0:18:00	8:19:00	6	1	20	0	I am alone	6	6	6	6	5	4	5	2	5	1	5	1	6	2	1	1	0	5	1	Nothing	0	0	0	0	0	0	1	NA	2	0.055555556	5.944444444	0	6	0.055555556	5.944444444	0.055555556	5.944444444
371	371	2	20.83333333	91.342	11	0:18:00	8:19:00	6	1	5min	0	! am alone	6	6	6	6	6	6	6	1	6	1	6	1	6	1	1	1	0	5	1	Nothing	0	0	0	0	0	0	1	NA	7	0.055555556	5.944444444	0	6	0.055555556	5.944444444	0.055555556	5.944444444
372	372	3	13.48333333	59.652	11	NA	NA	NA	1	4	1	I am alone	6	6	6	6	7	5	5	1	1	1	6	1	6	1	1	1	0	10	1	Work	0	0	0	0	0	0	1	NA	3	0.055555556	5.944444444	0	6	0.055555556	5.944444444	0.055555556	5.944444444
373	373	3	16.01666667	51.423	11	NA	NA	NA	1	10	0	Other family member(s)	6	6	5	5	4	4	6	1	4	1	5	1	6	1	1	1	0	10	1	Work	0	0	0	0	0	0	1	NA	5	0.055555556	5.944444444	0	6	-0.944444444	5.944444444	-0.944444444	5.944444444
374	374	3	20.91666667	156.081	11	NA	NA	NA	1	10min	0	! am alone	6	6	6	6	6	7	5	1	5	6	5	3	6	1	1	1	0	10	1	Work	0	0	0	0	0	0	1	NA	7	0.055555556	5.944444444	0	6	0.055555556	5.944444444	0.055555556	5.944444444
375	375	4	11.2	53.794	11	NA	NA	NA	1	10	0	I am alone	6	6	5	6	5	6	5	5	6	5	5	5	4	4	4	NA	NA	NA	NA	NA	NA	NA	NA	NA	NA	NA	NA	NA	2	0.055555556	5.944444444	0	6	-0.944444444	5.944444444	0.055555556	5.944444444
376	376	4	13.35	227.609	11	NA	NA	NA	1	5	0	I am alone	6	5	5	6	5	5	5	2	5	2	5	2	6	2	2	NA	NA	NA	NA	NA	NA	NA	NA	NA	NA	NA	NA	NA	3	0.055555556	5.944444444	-1	6	-0.944444444	5.944444444	0.055555556	5.944444444
377	377	4	16.01666667	73.491	11	NA	NA	NA	1	4	0	I am alone	5	6	5	5	5	5	5	5	5	4	5	3	4	3	3	NA	NA	NA	NA	NA	NA	NA	NA	NA	NA	NA	NA	NA	5	-0.944444444	5.944444444	0	6	-0.944444444	5.944444444	-0.944444444	5.944444444
378	378	4	18.76666667	77.869	11	NA	NA	NA	1	5	0	I am alone	6	6	6	4	5	6	5	4	5	2	5	1	5	1	1	NA	NA	NA	NA	NA	NA	NA	NA	NA	NA	NA	NA	NA	6	0.055555556	5.944444444	0	6	0.055555556	5.944444444	-1.944444444	5.944444444
379	379	6	8.2	125.044	12	0:10:00	6:45:00	4	1	10 mins tops	1	People I don't know	5	6	6	6	6	6	2	5	5	6	4	6	3	5	2	0	0	10	4	a van on my work fleet got stolen	0	0	0	0	0	0	1	NA	1	-1.15	6.15	-0.25	6.25	-0.25	6.25	-0.25	6.25
380	380	6	10.96666667	116.688	12	0:10:00	6:45:00	4	1	45	0	I am alone	7	7	7	7	5	7	4	4	4	5	4	5	4	4	3	0	0	10	4	a van on my work fleet got stolen	0	0	0	0	0	0	1	NA	2	0.85	6.15	0.75	6.25	0.75	6.25	0.75	6.25
381	381	6	13.5	63.199	12	0:10:00	6:45:00	4	3	3	0	People I don't know	6	6	6	6	6	6	6	3	5	3	5	4	4	2	4	0	0	10	4	a van on my work fleet got stolen	0	0	0	0	0	0	1	NA	3	-0.15	6.15	-0.25	6.25	-0.25	6.25	-0.25	6.25
382	382	6	16.25	62.352	12	0:10:00	6:45:00	4	1	5	0	Friend(s)	7	7	7	7	7	7	5	5	6	5	5	4	3	4	3	0	0	10	4	a van on my work fleet got stolen	0	0	0	0	0	0	1	NA	5	0.85	6.15	0.75	6.25	0.75	6.25	0.75	6.25
383	383	6	21.06666667	254.38	12	0:10:00	6:45:00	4	0	1 hour	0	My partner	6	6	6	6	6	6	5	5	5	5	6	5	3	3	2	0	0	10	4	a van on my work fleet got stolen	0	0	0	0	0	0	1	NA	7	-0.15	6.15	-0.25	6.25	-0.25	6.25	-0.25	6.25
384	384	0	8.333333333	97.584	12	11:45:00	7:45:00	6	3	10 minutes	1	My pet(s)	7	7	7	7	4	6	4	4	4	3	4	4	4	4	2	NA	NA	NA	NA	NA	NA	NA	NA	NA	NA	NA	NA	NA	1	0.85	6.15	0.75	6.25	0.75	6.25	0.75	6.25
385	385	0	11.1	53.459	12	11:45:00	7:45:00	6	2	10	0	My pet(s)	7	7	7	7	7	7	5	3	5	2	5	3	5	2	2	NA	NA	NA	NA	NA	NA	NA	NA	NA	NA	NA	NA	NA	2	0.85	6.15	0.75	6.25	0.75	6.25	0.75	6.25
386	386	0	13.41666667	47.946	12	11:45:00	7:45:00	6	1	60	0	My pet(s)	7	7	7	7	7	7	7	7	5	2	6	3	5	2	2	NA	NA	NA	NA	NA	NA	NA	NA	NA	NA	NA	NA	NA	3	0.85	6.15	0.75	6.25	0.75	6.25	0.75	6.25
387	387	0	15.96666667	128.933	12	11:45:00	7:45:00	6	0	5	0	I am alone	7	7	7	7	6	6	6	2	5	3	7	4	5	2	2	NA	NA	NA	NA	NA	NA	NA	NA	NA	NA	NA	NA	NA	4	0.85	6.15	0.75	6.25	0.75	6.25	0.75	6.25
388	388	1	8.433333333	65.437	12	0:05:00	8:25:00	7	0	8 hours	0	I am alone	4	4	4	4	4	4	4	4	4	4	4	4	4	4	4	1	0	5	3	work, erection problems	0	0	0	0	0	0	1	1	1	-2.15	6.15	-2.25	6.25	-2.25	6.25	-2.25	6.25
389	389	1	13.55	74.146	12	0:05:00	8:25:00	7	1	45	0	Co-worker(s)	6	6	6	6	6	6	6	2	6	2	6	4	5	2	2	1	0	5	3	work, erection problems	0	0	0	0	0	0	1	1	3	-0.15	6.15	-0.25	6.25	-0.25	6.25	-0.25	6.25
390	390	1	15.86666667	45.086	12	0:05:00	8:25:00	7	1	30	0	My pet(s)	6	6	6	6	6	6	6	4	4	2	6	5	5	2	2	1	0	5	3	work, erection problems	0	0	0	0	0	0	1	1	4	-0.15	6.15	-0.25	6.25	-0.25	6.25	-0.25	6.25
391	391	1	18.5	52.83	12	0:05:00	8:25:00	7	1	10	0	My partner	5	5	5	5	5	4	4	2	4	3	5	3	5	2	2	1	0	5	3	work, erection problems	0	0	0	0	0	0	1	1	6	-1.15	6.15	-1.25	6.25	-1.25	6.25	-1.25	6.25
392	392	1	20.95	90.793	12	0:05:00	8:25:00	7	1	5 minutes	0	My partner	5	5	5	5	5	6	5	5	5	5	6	5	5	2	2	1	0	5	3	work, erection problems	0	0	0	0	0	0	1	1	7	-1.15	6.15	-1.25	6.25	-1.25	6.25	-1.25	6.25
393	393	2	8.216666667	78.234	12	0:00:00	7:46:00	5	3	10 minutes	1	My pet(s)	5	5	5	5	2	4	3	5	3	5	5	5	5	5	4	1	0	11	6	Pain, healing, getting behind on work	1	1	0	0	0	0	0	0	1	-1.15	6.15	-1.25	6.25	-1.25	6.25	-1.25	6.25
394	394	2	10.96666667	42.772	12	0:00:00	7:46:00	5	2	15	0	My pet(s)	6	6	6	6	6	6	6	4	4	4	5	5	6	3	3	1	0	11	6	Pain, healing, getting behind on work	1	1	0	0	0	0	0	0	2	-0.15	6.15	-0.25	6.25	-0.25	6.25	-0.25	6.25
395	395	3	8.316666667	65.809	12	2:00:00	8:18:00	7	0	6 hours	0	I am alone	7	7	7	7	7	7	7	1	7	1	7	1	7	1	1	1	0	12	5	Pain, money	1	1	0	0	0	0	0	0	1	0.85	6.15	0.75	6.25	0.75	6.25	0.75	6.25
396	396	3	13.53333333	41.175	12	2:00:00	8:18:00	7	3	20	0	My pet(s)	6	6	6	6	6	6	6	2	5	2	6	4	4	2	2	1	0	12	5	Pain, money	1	1	0	0	0	0	0	0	3	-0.15	6.15	-0.25	6.25	-0.25	6.25	-0.25	6.25
397	397	3	15.71666667	124.565	12	2:00:00	8:18:00	7	3	15	0	I am alone	6	6	6	6	6	6	6	5	5	2	6	2	6	2	2	1	0	12	5	Pain, money	1	1	0	0	0	0	0	0	4	-0.15	6.15	-0.25	6.25	-0.25	6.25	-0.25	6.25
398	398	4	8.1	158.586	12	23:45:00	7:45:00	7	0	8 hours	0	I am alone	6	6	6	6	6	6	6	6	6	6	6	2	6	2	2	1	0	6	2	work	0	0	0	0	0	0	1	NA	1	-0.15	6.15	-0.25	6.25	-0.25	6.25	-0.25	6.25
399	399	4	10.86666667	45.676	12	23:45:00	7:45:00	7	3	30	0	Co-worker(s)	7	7	7	7	7	7	6	2	6	2	6	2	6	2	2	1	0	6	2	work	0	0	0	0	0	0	1	NA	2	0.85	6.15	0.75	6.25	0.75	6.25	0.75	6.25
400	400	4	13.48333333	41.429	12	23:45:00	7:45:00	7	3	15	0	I am alone	7	7	7	7	7	7	6	2	5	2	6	2	6	1	1	1	0	6	2	work	0	0	0	0	0	0	1	NA	3	0.85	6.15	0.75	6.25	0.75	6.25	0.75	6.25
401	401	4	18.2	58.775	12	23:45:00	7:45:00	7	1	45	0	I am alone	6	6	6	6	6	6	6	4	5	2	6	2	6	2	2	1	0	6	2	work	0	0	0	0	0	0	1	NA	6	-0.15	6.15	-0.25	6.25	-0.25	6.25	-0.25	6.25
402	402	4	20.83333333	60.205	12	23:45:00	7:45:00	7	1	30 minutes	0	My pet(s)	6	6	6	6	6	6	6	2	5	2	6	2	6	2	2	1	0	6	2	work	0	0	0	0	0	0	1	NA	7	-0.15	6.15	-0.25	6.25	-0.25	6.25	-0.25	6.25
403	403	5	10.91666667	36.01	12	22:30:00	4:45:00	2	1	30	0	My pet(s)	7	7	7	7	7	7	7	1	6	2	6	2	6	1	1	1	0	9	5	Pain, being alone, being out of work	1	1	0	0	0	0	0	0	2	0.85	6.15	0.75	6.25	0.75	6.25	0.75	6.25
404	404	5	13.21666667	42.833	12	22:30:00	4:45:00	2	2	10	0	My pet(s)	7	7	7	7	7	7	7	1	7	1	7	1	7	1	1	1	0	9	5	Pain, being alone, being out of work	1	1	0	0	0	0	0	0	3	0.85	6.15	0.75	6.25	0.75	6.25	0.75	6.25
405	405	5	16.1	50.527	12	22:30:00	4:45:00	2	0	30	0	My pet(s)	6	6	6	6	6	6	6	2	6	2	6	2	6	2	2	1	0	9	5	Pain, being alone, being out of work	1	1	0	0	0	0	0	0	5	-0.15	6.15	-0.25	6.25	-0.25	6.25	-0.25	6.25
406	406	5	18.65	69.035	12	22:30:00	4:45:00	2	1	15	1	My partner	7	7	7	7	7	7	7	1	7	1	7	2	7	2	1	1	0	9	5	Pain, being alone, being out of work	1	1	0	0	0	0	0	0	6	0.85	6.15	0.75	6.25	0.75	6.25	0.75	6.25
407	407	6	8.3	67.292	12	0:00:00	8:00:00	6	0	8 hours	0	I am alone	6	6	6	6	6	6	6	2	5	3	6	4	6	2	2	1	0	10	3	none	0	0	0	0	0	0	1	NA	1	-0.15	6.15	-0.25	6.25	-0.25	6.25	-0.25	6.25
408	408	6	10.78333333	52.762	12	0:00:00	8:00:00	6	1	25	1	I am alone	7	7	7	7	7	7	7	2	5	2	6	3	6	1	1	1	0	10	3	none	0	0	0	0	0	0	1	NA	2	0.85	6.15	0.75	6.25	0.75	6.25	0.75	6.25
409	409	6	13.45	52.289	12	0:00:00	8:00:00	6	3	20	1	Others	7	7	7	7	7	7	7	2	7	2	6	2	6	2	2	1	0	10	3	none	0	0	0	0	0	0	1	NA	3	0.85	6.15	0.75	6.25	0.75	6.25	0.75	6.25
410	410	6	15.71666667	54.806	12	0:00:00	8:00:00	6	0	5	0	I am alone	7	7	7	7	7	7	7	7	7	1	6	1	7	2	1	1	0	10	3	none	0	0	0	0	0	0	1	NA	4	0.85	6.15	0.75	6.25	0.75	6.25	0.75	6.25
411	411	6	20.93333333	67.654	12	0:00:00	8:00:00	6	0	20 minutes	0	My partner	7	7	7	7	7	7	6	1	5	1	6	1	6	1	1	1	0	10	3	none	0	0	0	0	0	0	1	NA	7	0.85	6.15	0.75	6.25	0.75	6.25	0.75	6.25
412	412	0	8.383333333	122.129	12	23:44:00	7:10:00	3	1	3 minutes	1	I am alone	5	6	6	6	6	6	6	2	5	1	6	3	4	1	1	0	0	13	6	Pain and lack of good sleep	1	1	0	0	0	0	0	0	1	-1.15	6.15	-0.25	6.25	-0.25	6.25	-0.25	6.25
413	413	0	10.7	197.63	12	23:44:00	7:10:00	3	1	20	0	I am alone	7	7	7	7	7	7	7	2	7	5	7	2	6	2	1	0	0	13	6	Pain and lack of good sleep	1	1	0	0	0	0	0	0	2	0.85	6.15	0.75	6.25	0.75	6.25	0.75	6.25
414	414	0	16.03333333	560.123	12	23:44:00	7:10:00	3	3	2	0	I am alone	5	6	6	6	6	6	6	2	6	2	6	3	5	2	2	0	0	13	6	Pain and lack of good sleep	1	1	0	0	0	0	0	0	5	-1.15	6.15	-0.25	6.25	-0.25	6.25	-0.25	6.25
415	415	1	8.366666667	68.281	12	10:15:00	7:00:00	4	3	15 minutes	1	My pet(s)	5	5	5	5	5	5	5	1	5	1	5	5	7	1	1	1	0	8	3	work	0	0	0	0	0	0	1	0	1	-1.15	6.15	-1.25	6.25	-1.25	6.25	-1.25	6.25
416	416	1	10.86666667	33.568	12	10:15:00	7:00:00	4	3	15	0	My pet(s)	6	6	6	6	6	6	6	2	6	2	6	2	6	2	2	1	0	8	3	work	0	0	0	0	0	0	1	0	2	-0.15	6.15	-0.25	6.25	-0.25	6.25	-0.25	6.25
417	417	1	15.8	44.465	12	10:15:00	7:00:00	4	1	45	0	Friend(s)	6	6	6	6	6	6	6	1	5	1	6	1	6	1	1	1	0	8	3	work	0	0	0	0	0	0	1	0	4	-0.15	6.15	-0.25	6.25	-0.25	6.25	-0.25	6.25
418	418	1	20.95	87.026	12	10:15:00	7:00:00	4	0	30 minutes	0	My partner	4	5	5	5	4	5	7	2	5	2	6	3	6	1	1	1	0	8	3	work	0	0	0	0	0	0	1	0	7	-2.15	6.15	-1.25	6.25	-1.25	6.25	-1.25	6.25
419	419	6	8.083333333	211.607	13	0:10:00	6:45:00	4	1	10 minutes	0	I am alone	6	6	7	5	6	6	5	2	4	4	6	3	6	2	1	0	0	10	4	a van on my work fleet got stolen	0	0	0	0	0	0	1	NA	1	-0.927272727	6.927272727	-0.927272727	6.927272727	0	7	-1.963636364	6.963636364
420	420	6	10.88333333	103.811	13	0:10:00	6:45:00	4	2	30	0	I am alone	7	7	7	7	7	7	6	2	5	4	4	2	4	1	2	0	0	10	4	a van on my work fleet got stolen	0	0	0	0	0	0	1	NA	2	0.072727273	6.927272727	0.072727273	6.927272727	0	7	0.036363636	6.963636364
421	421	6	13.21666667	239.753	13	0:10:00	6:45:00	4	3	30	1	I am alone	7	7	7	7	7	6	6	2	4	4	6	4	6	2	2	0	0	10	4	a van on my work fleet got stolen	0	0	0	0	0	0	1	NA	3	0.072727273	6.927272727	0.072727273	6.927272727	0	7	0.036363636	6.963636364
422	422	6	15.9	132.317	13	0:10:00	6:45:00	4	3	60	1	I am alone	7	7	7	7	7	7	5	3	4	3	6	4	6	2	2	0	0	10	4	a van on my work fleet got stolen	0	0	0	0	0	0	1	NA	4	0.072727273	6.927272727	0.072727273	6.927272727	0	7	0.036363636	6.963636364
423	423	6	18.13333333	156.986	13	0:10:00	6:45:00	4	1	60	0	I am alone	7	7	7	7	7	7	6	2	5	3	5	4	6	2	2	0	0	10	4	a van on my work fleet got stolen	0	0	0	0	0	0	1	NA	6	0.072727273	6.927272727	0.072727273	6.927272727	0	7	0.036363636	6.963636364
424	424	6	20.96666667	169.411	13	0:10:00	6:45:00	4	2	35 minutes	1	! am alone	7	7	7	7	7	7	5	2	3	4	4	3	4	2	2	0	0	10	4	a van on my work fleet got stolen	0	0	0	0	0	0	1	NA	7	0.072727273	6.927272727	0.072727273	6.927272727	0	7	0.036363636	6.963636364
425	425	0	8.116666667	190.644	13	11:45:00	7:45:00	6	2	2 hours 15 minutes	0	I am alone	7	7	7	7	7	7	4	2	5	3	5	3	5	2	2	NA	NA	NA	NA	NA	NA	NA	NA	NA	NA	NA	NA	NA	1	0.072727273	6.927272727	0.072727273	6.927272727	0	7	0.036363636	6.963636364
426	426	0	11.03333333	83.808	13	11:45:00	7:45:00	6	3	15	1	I am alone	7	7	7	7	7	7	5	2	4	2	5	4	5	4	2	NA	NA	NA	NA	NA	NA	NA	NA	NA	NA	NA	NA	NA	2	0.072727273	6.927272727	0.072727273	6.927272727	0	7	0.036363636	6.963636364
427	427	0	13.36666667	197.145	13	11:45:00	7:45:00	6	3	75	1	Friend(s)	7	7	7	7	7	7	4	3	4	3	4	3	5	2	2	NA	NA	NA	NA	NA	NA	NA	NA	NA	NA	NA	NA	NA	3	0.072727273	6.927272727	0.072727273	6.927272727	0	7	0.036363636	6.963636364
428	428	0	15.9	84.645	13	11:45:00	7:45:00	6	1	5	1	I am alone	7	7	7	7	7	7	4	2	4	2	4	4	5	2	2	NA	NA	NA	NA	NA	NA	NA	NA	NA	NA	NA	NA	NA	4	0.072727273	6.927272727	0.072727273	6.927272727	0	7	0.036363636	6.963636364
429	429	1	8.7	168.132	13	0:05:00	8:25:00	7	2	2 hours 30 minutes	0	I am alone	7	7	7	7	7	7	4	3	4	3	6	3	4	2	2	1	0	5	3	work, erection problems	0	0	0	0	0	0	1	1	1	0.072727273	6.927272727	0.072727273	6.927272727	0	7	0.036363636	6.963636364
430	430	1	10.81666667	78.533	13	0:05:00	8:25:00	7	2	273	0	I am alone	7	7	7	7	7	7	4	2	4	2	5	4	5	2	2	1	0	5	3	work, erection problems	0	0	0	0	0	0	1	1	2	0.072727273	6.927272727	0.072727273	6.927272727	0	7	0.036363636	6.963636364
431	431	1	13.26666667	90.879	13	0:05:00	8:25:00	7	2	420	0	I am alone	7	7	7	7	7	7	4	2	4	2	5	3	5	2	2	1	0	5	3	work, erection problems	0	0	0	0	0	0	1	1	3	0.072727273	6.927272727	0.072727273	6.927272727	0	7	0.036363636	6.963636364
432	432	1	16	63.568	13	0:05:00	8:25:00	7	0	20	0	I am alone	7	7	7	7	7	7	4	3	4	2	5	3	4	2	2	1	0	5	3	work, erection problems	0	0	0	0	0	0	1	1	5	0.072727273	6.927272727	0.072727273	6.927272727	0	7	0.036363636	6.963636364
433	433	1	18.25	192.967	13	0:05:00	8:25:00	7	3	15	1	I am alone	7	7	7	7	7	7	4	3	4	2	4	3	5	2	2	1	0	5	3	work, erection problems	0	0	0	0	0	0	1	1	6	0.072727273	6.927272727	0.072727273	6.927272727	0	7	0.036363636	6.963636364
434	434	1	21.01666667	211.281	13	0:05:00	8:25:00	7	0	15 minutes	0	! am alone	7	7	7	7	7	7	4	2	4	2	4	3	4	2	2	1	0	5	3	work, erection problems	0	0	0	0	0	0	1	1	7	0.072727273	6.927272727	0.072727273	6.927272727	0	7	0.036363636	6.963636364
435	435	2	8.3	130.003	13	0:00:00	7:46:00	5	2	2 hours 45 minutes	0	I am alone	7	7	7	7	7	7	4	2	4	2	5	3	5	2	2	1	0	11	6	Pain, healing, getting behind on work	1	1	0	0	0	0	0	0	1	0.072727273	6.927272727	0.072727273	6.927272727	0	7	0.036363636	6.963636364
436	436	2	10.73333333	67.395	13	0:00:00	7:46:00	5	2	315	0	I am alone	7	7	7	7	7	7	4	2	4	2	4	3	4	2	2	1	0	11	6	Pain, healing, getting behind on work	1	1	0	0	0	0	0	0	2	0.072727273	6.927272727	0.072727273	6.927272727	0	7	0.036363636	6.963636364
437	437	2	13.46666667	60.398	13	0:00:00	7:46:00	5	2	15	0	I am alone	7	7	7	7	7	7	4	2	4	2	4	3	4	2	2	1	0	11	6	Pain, healing, getting behind on work	1	1	0	0	0	0	0	0	3	0.072727273	6.927272727	0.072727273	6.927272727	0	7	0.036363636	6.963636364
438	438	2	18.06666667	72.871	13	0:00:00	7:46:00	5	1	1 hour 15	0	I am alone	7	7	7	7	7	7	4	3	4	2	4	3	3	2	2	1	0	11	6	Pain, healing, getting behind on work	1	1	0	0	0	0	0	0	6	0.072727273	6.927272727	0.072727273	6.927272727	0	7	0.036363636	6.963636364
439	439	2	20.83333333	187.415	13	0:00:00	7:46:00	5	2	2 hours	0	! am alone	7	7	7	7	7	7	4	3	4	3	5	3	4	2	2	1	0	11	6	Pain, healing, getting behind on work	1	1	0	0	0	0	0	0	7	0.072727273	6.927272727	0.072727273	6.927272727	0	7	0.036363636	6.963636364
440	440	3	8.616666667	117.229	13	2:00:00	8:18:00	7	2	2 hours 30 minutes	0	I am alone	7	7	7	7	7	7	4	3	4	3	5	4	4	2	2	1	0	12	5	Pain, money	1	1	0	0	0	0	0	0	1	0.072727273	6.927272727	0.072727273	6.927272727	0	7	0.036363636	6.963636364
441	441	3	10.61666667	75.167	13	2:00:00	8:18:00	7	2	4 hours 30	0	I am alone	7	7	7	7	7	7	4	3	4	3	4	3	4	2	2	1	0	12	5	Pain, money	1	1	0	0	0	0	0	0	2	0.072727273	6.927272727	0.072727273	6.927272727	0	7	0.036363636	6.963636364
442	442	3	13.43333333	73.314	13	2:00:00	8:18:00	7	2	7 hours 25	0	I am alone	7	7	7	7	7	7	4	3	4	2	4	2	5	2	2	1	0	12	5	Pain, money	1	1	0	0	0	0	0	0	3	0.072727273	6.927272727	0.072727273	6.927272727	0	7	0.036363636	6.963636364
443	443	3	15.76666667	79.589	13	2:00:00	8:18:00	7	2	9 hours	0	I am alone	7	7	7	7	7	7	4	3	4	2	2	3	4	2	2	1	0	12	5	Pain, money	1	1	0	0	0	0	0	0	4	0.072727273	6.927272727	0.072727273	6.927272727	0	7	0.036363636	6.963636364
444	444	3	18.56666667	74.78	13	2:00:00	8:18:00	7	3	1 hour	0	I am alone	7	7	7	7	7	7	4	3	4	2	4	3	4	2	2	1	0	12	5	Pain, money	1	1	0	0	0	0	0	0	6	0.072727273	6.927272727	0.072727273	6.927272727	0	7	0.036363636	6.963636364
445	445	3	20.81666667	363.933	13	2:00:00	8:18:00	7	2	2 hours	0	! am alone	7	7	7	7	7	7	4	3	4	3	4	3	4	2	2	1	0	12	5	Pain, money	1	1	0	0	0	0	0	0	7	0.072727273	6.927272727	0.072727273	6.927272727	0	7	0.036363636	6.963636364
446	446	4	8.533333333	182.804	13	23:45:00	7:45:00	7	2	2 hours 25 minutes	0	I am alone	7	7	7	7	7	7	7	3	4	2	4	3	4	2	2	1	0	6	2	work	0	0	0	0	0	0	1	NA	1	0.072727273	6.927272727	0.072727273	6.927272727	0	7	0.036363636	6.963636364
447	447	4	11.03333333	81.508	13	23:45:00	7:45:00	7	3	30	0	I am alone	7	7	7	7	7	7	4	3	4	3	5	3	4	2	2	1	0	6	2	work	0	0	0	0	0	0	1	NA	2	0.072727273	6.927272727	0.072727273	6.927272727	0	7	0.036363636	6.963636364
448	448	4	13.45	106.565	13	23:45:00	7:45:00	7	2	1 hour 50 .	0	I am alone	7	7	7	7	7	7	4	3	4	3	4	2	4	2	2	1	0	6	2	work	0	0	0	0	0	0	1	NA	3	0.072727273	6.927272727	0.072727273	6.927272727	0	7	0.036363636	6.963636364
449	449	4	15.91666667	126.683	13	23:45:00	7:45:00	7	3	1 hour 32	0	I am alone	7	7	7	7	7	7	4	3	4	3	5	4	4	2	2	1	0	6	2	work	0	0	0	0	0	0	1	NA	4	0.072727273	6.927272727	0.072727273	6.927272727	0	7	0.036363636	6.963636364
450	450	4	18.35	136.636	13	23:45:00	7:45:00	7	2	1 hour	0	Friend(s)	7	7	7	7	7	7	4	3	4	3	4	3	4	2	2	1	0	6	2	work	0	0	0	0	0	0	1	NA	6	0.072727273	6.927272727	0.072727273	6.927272727	0	7	0.036363636	6.963636364
451	451	4	21.25	193.857	13	23:45:00	7:45:00	7	2	1 1/2 hours	0	Friend(s)	7	7	7	7	7	7	4	3	4	3	5	2	4	2	2	1	0	6	2	work	0	0	0	0	0	0	1	NA	7	0.072727273	6.927272727	0.072727273	6.927272727	0	7	0.036363636	6.963636364
452	452	5	8.283333333	129.118	13	22:30:00	4:45:00	2	1	3 hours	0	I am alone	6	6	7	7	7	7	4	3	4	3	4	3	4	2	2	1	0	9	5	Pain, being alone, being out of work	1	1	0	0	0	0	0	0	1	-0.927272727	6.927272727	-0.927272727	6.927272727	0	7	0.036363636	6.963636364
453	453	5	11.11666667	75.781	13	22:30:00	4:45:00	2	3	1 hour	0	Friend(s)	7	7	7	7	7	7	4	3	4	3	5	3	4	2	2	1	0	9	5	Pain, being alone, being out of work	1	1	0	0	0	0	0	0	2	0.072727273	6.927272727	0.072727273	6.927272727	0	7	0.036363636	6.963636364
454	454	5	13.73333333	361.541	13	22:30:00	4:45:00	2	3	1 hour 30	0	Friend(s)	7	7	7	7	7	7	4	3	5	3	5	3	4	2	2	1	0	9	5	Pain, being alone, being out of work	1	1	0	0	0	0	0	0	3	0.072727273	6.927272727	0.072727273	6.927272727	0	7	0.036363636	6.963636364
455	455	5	15.93333333	71.998	13	22:30:00	4:45:00	2	3	30	1	Friend(s)	7	7	7	7	7	7	4	3	4	3	4	3	4	2	2	1	0	9	5	Pain, being alone, being out of work	1	1	0	0	0	0	0	0	4	0.072727273	6.927272727	0.072727273	6.927272727	0	7	0.036363636	6.963636364
456	456	5	18.66666667	500.371	13	22:30:00	4:45:00	2	1	30	0	I am alone	7	7	7	7	7	7	7	7	7	7	7	3	4	2	2	1	0	9	5	Pain, being alone, being out of work	1	1	0	0	0	0	0	0	6	0.072727273	6.927272727	0.072727273	6.927272727	0	7	0.036363636	6.963636364
457	457	5	20.8	494.689	13	22:30:00	4:45:00	2	2	2 1/2 hours	0	! am alone	7	7	7	7	7	7	4	3	4	3	4	3	4	2	2	1	0	9	5	Pain, being alone, being out of work	1	1	0	0	0	0	0	0	7	0.072727273	6.927272727	0.072727273	6.927272727	0	7	0.036363636	6.963636364
458	458	6	8.15	266.181	13	0:00:00	8:00:00	6	1	30 minutes	0	I am alone	5	5	7	7	7	7	2	3	3	4	4	5	4	2	2	1	0	10	3	none	0	0	0	0	0	0	1	NA	1	-1.927272727	6.927272727	-1.927272727	6.927272727	0	7	0.036363636	6.963636364
459	459	6	10.76666667	107.506	13	0:00:00	8:00:00	6	2	20	0	I am alone	7	7	7	7	7	7	4	3	3	2	4	3	4	2	2	1	0	10	3	none	0	0	0	0	0	0	1	NA	2	0.072727273	6.927272727	0.072727273	6.927272727	0	7	0.036363636	6.963636364
460	460	6	13.45	68.731	13	0:00:00	8:00:00	6	1	1 hour	0	I am alone	7	7	7	7	7	7	3	3	4	3	4	3	4	2	2	1	0	10	3	none	0	0	0	0	0	0	1	NA	3	0.072727273	6.927272727	0.072727273	6.927272727	0	7	0.036363636	6.963636364
461	461	6	15.65	124.58	13	0:00:00	8:00:00	6	3	1 hour 25	0	I am alone	7	7	7	7	7	7	4	3	4	3	4	3	4	2	2	1	0	10	3	none	0	0	0	0	0	0	1	NA	4	0.072727273	6.927272727	0.072727273	6.927272727	0	7	0.036363636	6.963636364
462	462	6	18.36666667	81.061	13	0:00:00	8:00:00	6	3	20	0	I am alone	7	7	7	7	7	7	4	3	4	3	4	3	4	2	2	1	0	10	3	none	0	0	0	0	0	0	1	NA	6	0.072727273	6.927272727	0.072727273	6.927272727	0	7	0.036363636	6.963636364
463	463	6	21.05	221.745	13	0:00:00	8:00:00	6	1	10 minutes	0	! am alone	7	7	7	7	7	7	3	3	4	4	3	4	4	2	2	1	0	10	3	none	0	0	0	0	0	0	1	NA	7	0.072727273	6.927272727	0.072727273	6.927272727	0	7	0.036363636	6.963636364
464	464	0	8.383333333	91.125	13	23:44:00	7:10:00	3	3	45 minutes	0	I am alone	7	7	7	7	7	7	4	3	5	3	5	3	5	2	2	0	0	13	6	Pain and lack of good sleep	1	1	0	0	0	0	0	0	1	0.072727273	6.927272727	0.072727273	6.927272727	0	7	0.036363636	6.963636364
465	465	0	10.6	120.822	13	23:44:00	7:10:00	3	2	1 hour 35	0	My pet(s)	7	7	7	7	7	7	4	3	4	3	4	3	5	2	2	0	0	13	6	Pain and lack of good sleep	1	1	0	0	0	0	0	0	2	0.072727273	6.927272727	0.072727273	6.927272727	0	7	0.036363636	6.963636364
466	466	0	15.7	96.261	13	23:44:00	7:10:00	3	2	3 hours	0	My pet(s)	7	7	7	7	7	7	4	3	5	3	5	3	4	2	2	0	0	13	6	Pain and lack of good sleep	1	1	0	0	0	0	0	0	4	0.072727273	6.927272727	0.072727273	6.927272727	0	7	0.036363636	6.963636364
467	467	0	18.28333333	62.564	13	23:44:00	7:10:00	3	2	1 hour	0	My pet(s)	7	7	7	7	7	7	4	3	4	3	5	3	5	2	2	0	0	13	6	Pain and lack of good sleep	1	1	0	0	0	0	0	0	6	0.072727273	6.927272727	0.072727273	6.927272727	0	7	0.036363636	6.963636364
468	468	0	20.78333333	385.798	13	23:44:00	7:10:00	3	2	1 hour	0	My pet(s)	7	7	7	7	7	7	7	7	4	3	4	3	4	2	2	0	0	13	6	Pain and lack of good sleep	1	1	0	0	0	0	0	0	7	0.072727273	6.927272727	0.072727273	6.927272727	0	7	0.036363636	6.963636364
469	469	1	8.566666667	95.673	13	10:15:00	7:00:00	4	2	4 hours	0	My pet(s)	7	7	7	7	7	7	4	3	5	2	5	2	5	2	2	1	0	8	3	work	0	0	0	0	0	0	1	0	1	0.072727273	6.927272727	0.072727273	6.927272727	0	7	0.036363636	6.963636364
470	470	1	10.91666667	159.968	13	10:15:00	7:00:00	4	3	30	1	My pet(s)	7	7	7	7	7	7	5	3	4	3	5	3	4	2	2	1	0	8	3	work	0	0	0	0	0	0	1	0	2	0.072727273	6.927272727	0.072727273	6.927272727	0	7	0.036363636	6.963636364
471	471	1	13.4	79.622	13	10:15:00	7:00:00	4	3	30	0	My pet(s)	7	7	7	7	7	7	4	3	4	3	5	3	5	2	2	1	0	8	3	work	0	0	0	0	0	0	1	0	3	0.072727273	6.927272727	0.072727273	6.927272727	0	7	0.036363636	6.963636364
472	472	1	15.68333333	85.597	13	10:15:00	7:00:00	4	1	45	0	My pet(s)	7	7	7	7	7	7	4	3	4	3	5	2	5	2	2	1	0	8	3	work	0	0	0	0	0	0	1	0	4	0.072727273	6.927272727	0.072727273	6.927272727	0	7	0.036363636	6.963636364
473	473	1	20.8	138.353	13	10:15:00	7:00:00	4	2	45 minutes	0	My pet(s)	7	7	7	7	7	7	5	3	4	3	4	2	4	2	2	1	0	8	3	work	0	0	0	0	0	0	1	0	7	0.072727273	6.927272727	0.072727273	6.927272727	0	7	0.036363636	6.963636364
474	474	0	8.55	268.802	14	11:45:00	7:45:00	6	0	20 minutes	0	I am alone	3	6	6	6	6	6	6	1	4	2	6	2	6	1	1	NA	NA	NA	NA	NA	NA	NA	NA	NA	NA	NA	NA	NA	1	-2.764705882	5.764705882	0	6	0.137254902	5.862745098	0.117647059	5.882352941
475	475	0	10.75	130.436	14	11:45:00	7:45:00	6	1	25	0	I am alone	7	7	7	7	7	7	6	1	3	1	5	2	6	1	1	NA	NA	NA	NA	NA	NA	NA	NA	NA	NA	NA	NA	NA	2	1.235294118	5.764705882	1	6	1.137254902	5.862745098	1.117647059	5.882352941
476	476	0	13.13333333	97.757	14	11:45:00	7:45:00	6	1	1 hour	0	I am alone	7	7	7	7	6	7	6	1	3	1	5	4	6	1	1	NA	NA	NA	NA	NA	NA	NA	NA	NA	NA	NA	NA	NA	3	1.235294118	5.764705882	1	6	1.137254902	5.862745098	1.117647059	5.882352941
477	477	1	8.216666667	131.736	14	0:05:00	8:25:00	7	1	10 minutes	0	I am alone	2	5	6	6	4	6	2	1	2	1	2	6	1	1	1	1	0	5	3	work, erection problems	0	0	0	0	0	0	1	1	1	-3.764705882	5.764705882	-1	6	0.137254902	5.862745098	0.117647059	5.882352941
478	478	1	13.35	102.692	14	0:05:00	8:25:00	7	0	2 hours	0	I am alone	6	6	6	6	6	6	5	1	3	1	4	4	6	1	1	1	0	5	3	work, erection problems	0	0	0	0	0	0	1	1	3	0.235294118	5.764705882	0	6	0.137254902	5.862745098	0.117647059	5.882352941
479	479	1	15.96666667	78.714	14	0:05:00	8:25:00	7	1	20	1	Other family member(s)	6	6	6	6	6	6	6	1	5	1	6	2	6	1	1	1	0	5	3	work, erection problems	0	0	0	0	0	0	1	1	4	0.235294118	5.764705882	0	6	0.137254902	5.862745098	0.117647059	5.882352941
480	480	1	18.13333333	74.37	14	0:05:00	8:25:00	7	1	30	0	Other family member(s)	7	6	6	6	6	7	6	1	4	1	5	2	6	1	1	1	0	5	3	work, erection problems	0	0	0	0	0	0	1	1	6	1.235294118	5.764705882	0	6	0.137254902	5.862745098	0.117647059	5.882352941
481	481	1	20.86666667	197.07	14	0:05:00	8:25:00	7	0	1 hour	0	Other family member(s)	6	6	6	6	6	6	5	1	4	1	5	3	5	1	1	1	0	5	3	work, erection problems	0	0	0	0	0	0	1	1	7	0.235294118	5.764705882	0	6	0.137254902	5.862745098	0.117647059	5.882352941
482	482	2	8.333333333	168.022	14	0:00:00	7:46:00	5	0	15 minutes	0	Other family member(s)	5	6	6	6	6	6	5	1	4	1	6	3	6	1	1	1	0	11	6	Pain, healing, getting behind on work	1	1	0	0	0	0	0	0	1	-0.764705882	5.764705882	0	6	0.137254902	5.862745098	0.117647059	5.882352941
483	483	2	13.6	63.981	14	0:00:00	7:46:00	5	2	2 hours	0	Other family member(s)	7	7	6	6	6	7	6	1	6	1	6	3	6	1	1	1	0	11	6	Pain, healing, getting behind on work	1	1	0	0	0	0	0	0	3	1.235294118	5.764705882	1	6	0.137254902	5.862745098	0.117647059	5.882352941
484	484	2	15.65	79.825	14	0:00:00	7:46:00	5	0	20	0	Other family member(s)	7	7	6	6	6	6	5	1	4	1	7	3	6	1	1	1	0	11	6	Pain, healing, getting behind on work	1	1	0	0	0	0	0	0	4	1.235294118	5.764705882	1	6	0.137254902	5.862745098	0.117647059	5.882352941
485	485	2	18.6	70.301	14	0:00:00	7:46:00	5	1	15	0	Other family member(s)	6	6	6	6	6	6	6	1	3	1	6	3	6	1	1	1	0	11	6	Pain, healing, getting behind on work	1	1	0	0	0	0	0	0	6	0.235294118	5.764705882	0	6	0.137254902	5.862745098	0.117647059	5.882352941
486	486	2	20.91666667	155.918	14	0:00:00	7:46:00	5	1	20 minutes	0	Other family member(s)	7	7	7	6	6	6	6	1	3	1	6	6	6	1	1	1	0	11	6	Pain, healing, getting behind on work	1	1	0	0	0	0	0	0	7	1.235294118	5.764705882	1	6	1.137254902	5.862745098	0.117647059	5.882352941
487	487	3	8.316666667	125.605	14	2:00:00	8:18:00	7	0	2 hours	0	Other family member(s)	5	6	6	6	6	6	3	1	4	1	3	6	6	1	1	1	0	12	5	Pain, money	1	1	0	0	0	0	0	0	1	-0.764705882	5.764705882	0	6	0.137254902	5.862745098	0.117647059	5.882352941
488	488	3	13.28333333	68.087	14	2:00:00	8:18:00	7	3	2	0	Other family member(s)	6	6	6	6	6	6	4	1	5	1	5	2	6	1	1	1	0	12	5	Pain, money	1	1	0	0	0	0	0	0	3	0.235294118	5.764705882	0	6	0.137254902	5.862745098	0.117647059	5.882352941
489	489	3	15.61666667	55.811	14	2:00:00	8:18:00	7	0	30	0	Other family member(s)	6	6	6	6	6	6	4	1	4	1	5	3	6	1	1	1	0	12	5	Pain, money	1	1	0	0	0	0	0	0	4	0.235294118	5.764705882	0	6	0.137254902	5.862745098	0.117647059	5.882352941
490	490	3	18.45	70.169	14	2:00:00	8:18:00	7	2	1 hour 30	0	I am alone	7	7	7	7	7	6	5	1	5	1	6	3	5	1	1	1	0	12	5	Pain, money	1	1	0	0	0	0	0	0	6	1.235294118	5.764705882	1	6	1.137254902	5.862745098	1.117647059	5.882352941
491	491	3	20.85	159.721	14	2:00:00	8:18:00	7	0	10 minutes	0	! am alone	7	7	6	6	6	6	5	1	3	1	5	2	5	1	1	1	0	12	5	Pain, money	1	1	0	0	0	0	0	0	7	1.235294118	5.764705882	1	6	0.137254902	5.862745098	0.117647059	5.882352941
492	492	4	10.65	90.78	14	23:45:00	7:45:00	7	0	1 hour	0	Other family member(s)	5	5	5	6	6	6	5	1	3	1	4	4	6	1	1	1	0	6	2	work	0	0	0	0	0	0	1	NA	2	-0.764705882	5.764705882	-1	6	-0.862745098	5.862745098	0.117647059	5.882352941
493	493	4	13.43333333	129.016	14	23:45:00	7:45:00	7	0	1 hour	0	I am alone	5	6	5	5	5	5	5	1	3	1	5	3	5	1	1	1	0	6	2	work	0	0	0	0	0	0	1	NA	3	-0.764705882	5.764705882	0	6	-0.862745098	5.862745098	-0.882352941	5.882352941
494	494	4	15.98333333	79.839	14	23:45:00	7:45:00	7	0	10	0	I am alone	6	6	6	6	6	6	5	1	3	1	5	2	5	1	1	1	0	6	2	work	0	0	0	0	0	0	1	NA	4	0.235294118	5.764705882	0	6	0.137254902	5.862745098	0.117647059	5.882352941
495	495	4	18.43333333	70.664	14	23:45:00	7:45:00	7	1	20	0	Other family member(s)	6	6	6	6	6	6	5	1	3	1	5	3	5	1	1	1	0	6	2	work	0	0	0	0	0	0	1	NA	6	0.235294118	5.764705882	0	6	0.137254902	5.862745098	0.117647059	5.882352941
496	496	4	20.9	109.667	14	23:45:00	7:45:00	7	1	15 minutes	0	Other family member(s)	6	6	6	6	6	6	5	1	3	1	5	3	5	1	1	1	0	6	2	work	0	0	0	0	0	0	1	NA	7	0.235294118	5.764705882	0	6	0.137254902	5.862745098	0.117647059	5.882352941
497	497	5	8.5	136.387	14	22:30:00	4:45:00	2	3	5 minutes	0	Other family member(s)	4	4	5	5	5	5	4	1	3	1	5	3	5	1	1	1	0	9	5	Pain, being alone, being out of work	1	1	0	0	0	0	0	0	1	-1.764705882	5.764705882	-2	6	-0.862745098	5.862745098	-0.882352941	5.882352941
498	498	5	13.16666667	68.081	14	22:30:00	4:45:00	2	0	10	0	Other family member(s)	6	6	6	6	6	6	6	1	4	1	5	4	5	1	1	1	0	9	5	Pain, being alone, being out of work	1	1	0	0	0	0	0	0	3	0.235294118	5.764705882	0	6	0.137254902	5.862745098	0.117647059	5.882352941
499	499	5	15.96666667	66.589	14	22:30:00	4:45:00	2	0	1 hour 30	0	I am alone	7	7	7	7	6	6	5	1	5	1	5	2	5	1	1	1	0	9	5	Pain, being alone, being out of work	1	1	0	0	0	0	0	0	4	1.235294118	5.764705882	1	6	1.137254902	5.862745098	1.117647059	5.882352941
500	500	5	18.5	90.216	14	22:30:00	4:45:00	2	0	15	0	I am alone	6	6	6	6	6	6	5	1	5	1	5	3	5	1	1	1	0	9	5	Pain, being alone, being out of work	1	1	0	0	0	0	0	0	6	0.235294118	5.764705882	0	6	0.137254902	5.862745098	0.117647059	5.882352941
501	501	5	20.95	119.755	14	22:30:00	4:45:00	2	3	10 minutes	0	Other family member(s)	6	6	6	6	6	6	4	1	3	1	5	4	5	1	1	1	0	9	5	Pain, being alone, being out of work	1	1	0	0	0	0	0	0	7	0.235294118	5.764705882	0	6	0.137254902	5.862745098	0.117647059	5.882352941
502	502	6	8.333333333	136.151	14	0:00:00	8:00:00	6	0	20 minutes	0	Other family member(s)	4	6	5	6	6	5	5	1	4	1	4	3	5	1	1	1	0	10	3	none	0	0	0	0	0	0	1	NA	1	-1.764705882	5.764705882	0	6	-0.862745098	5.862745098	0.117647059	5.882352941
503	503	6	10.88333333	100.175	14	0:00:00	8:00:00	6	0	30	0	Other family member(s)	5	5	5	5	5	5	5	1	3	1	5	4	5	1	1	1	0	10	3	none	0	0	0	0	0	0	1	NA	2	-0.764705882	5.764705882	-1	6	-0.862745098	5.862745098	-0.882352941	5.882352941
504	504	6	13.18333333	64.978	14	0:00:00	8:00:00	6	0	5	0	Other family member(s)	5	5	5	5	5	5	5	1	5	1	5	2	5	1	1	1	0	10	3	none	0	0	0	0	0	0	1	NA	3	-0.764705882	5.764705882	-1	6	-0.862745098	5.862745098	-0.882352941	5.882352941
505	505	6	15.98333333	98.284	14	0:00:00	8:00:00	6	3	5	0	Other family member(s)	5	5	5	5	5	5	4	1	3	1	5	4	5	1	1	1	0	10	3	none	0	0	0	0	0	0	1	NA	4	-0.764705882	5.764705882	-1	6	-0.862745098	5.862745098	-0.882352941	5.882352941
506	506	6	18.13333333	64.273	14	0:00:00	8:00:00	6	3	20	0	I am alone	6	6	6	6	5	6	4	1	4	1	5	2	5	1	1	1	0	10	3	none	0	0	0	0	0	0	1	NA	6	0.235294118	5.764705882	0	6	0.137254902	5.862745098	0.117647059	5.882352941
507	507	6	21.06666667	194.88	14	0:00:00	8:00:00	6	3	5 minutes	0	Friend(s)	5	5	5	5	5	5	5	1	3	1	5	3	5	1	1	1	0	10	3	none	0	0	0	0	0	0	1	NA	7	-0.764705882	5.764705882	-1	6	-0.862745098	5.862745098	-0.882352941	5.882352941
508	508	0	8.466666667	155.164	14	23:44:00	7:10:00	3	0	10 minutes	0	I am alone	5	5	5	5	5	6	5	2	4	1	5	3	5	1	1	0	0	13	6	Pain and lack of good sleep	1	1	0	0	0	0	0	0	1	-0.764705882	5.764705882	-1	6	-0.862745098	5.862745098	-0.882352941	5.882352941
509	509	0	10.73333333	86.232	14	23:44:00	7:10:00	3	1	20	0	I am alone	6	7	6	6	6	7	5	1	4	2	5	2	5	1	1	0	0	13	6	Pain and lack of good sleep	1	1	0	0	0	0	0	0	2	0.235294118	5.764705882	1	6	0.137254902	5.862745098	0.117647059	5.882352941
510	510	0	13.55	117.612	14	23:44:00	7:10:00	3	0	2 hours	0	I am alone	4	4	4	4	4	4	4	1	2	5	5	4	5	1	1	0	0	13	6	Pain and lack of good sleep	1	1	0	0	0	0	0	0	3	-1.764705882	5.764705882	-2	6	-1.862745098	5.862745098	-1.882352941	5.882352941
511	511	0	15.76666667	102.263	14	23:44:00	7:10:00	3	1	30	0	I am alone	6	6	5	5	5	5	5	1	4	1	5	3	6	1	1	0	0	13	6	Pain and lack of good sleep	1	1	0	0	0	0	0	0	4	0.235294118	5.764705882	0	6	-0.862745098	5.862745098	-0.882352941	5.882352941
512	512	0	18.16666667	81.985	14	23:44:00	7:10:00	3	3	10	0	I am alone	6	6	6	6	6	6	7	3	5	3	6	4	6	1	1	0	0	13	6	Pain and lack of good sleep	1	1	0	0	0	0	0	0	6	0.235294118	5.764705882	0	6	0.137254902	5.862745098	0.117647059	5.882352941
513	513	0	20.83333333	113.472	14	23:44:00	7:10:00	3	1	20 minutes	0	! am alone	6	6	6	6	6	6	6	1	3	1	5	4	5	1	1	0	0	13	6	Pain and lack of good sleep	1	1	0	0	0	0	0	0	7	0.235294118	5.764705882	0	6	0.137254902	5.862745098	0.117647059	5.882352941
514	514	1	8.083333333	213.578	14	10:15:00	7:00:00	4	3	3 minutes	0	Other family member(s)	6	6	6	6	6	6	4	4	4	3	5	4	4	1	1	1	0	8	3	work	0	0	0	0	0	0	1	0	1	0.235294118	5.764705882	0	6	0.137254902	5.862745098	0.117647059	5.882352941
515	515	1	10.86666667	76.969	14	10:15:00	7:00:00	4	1	2	1	I am alone	6	6	6	6	6	6	5	1	5	1	5	3	5	1	1	1	0	8	3	work	0	0	0	0	0	0	1	0	2	0.235294118	5.764705882	0	6	0.137254902	5.862745098	0.117647059	5.882352941
516	516	1	13.31666667	64.405	14	10:15:00	7:00:00	4	2	5	0	Other family member(s)	6	6	6	6	6	6	5	2	4	1	6	3	5	1	1	1	0	8	3	work	0	0	0	0	0	0	1	0	3	0.235294118	5.764705882	0	6	0.137254902	5.862745098	0.117647059	5.882352941
517	517	1	15.96666667	101.213	14	10:15:00	7:00:00	4	1	30	0	Other family member(s)	7	7	6	6	6	7	5	5	4	5	4	5	3	1	1	1	0	8	3	work	0	0	0	0	0	0	1	0	4	1.235294118	5.764705882	1	6	0.137254902	5.862745098	0.117647059	5.882352941
518	518	1	18.28333333	79.782	14	10:15:00	7:00:00	4	1	10	0	Other family member(s)	7	7	6	6	6	6	5	3	3	1	5	3	5	1	1	1	0	8	3	work	0	0	0	0	0	0	1	0	6	1.235294118	5.764705882	1	6	0.137254902	5.862745098	0.117647059	5.882352941
519	519	1	20.73333333	148.754	14	10:15:00	7:00:00	4	0	1 hour	0	Other family member(s)	6	6	6	6	6	6	5	4	4	4	5	5	5	1	1	1	0	8	3	work	0	0	0	0	0	0	1	0	7	0.235294118	5.764705882	0	6	0.137254902	5.862745098	0.117647059	5.882352941
520	520	2	8.066666667	108.24	14	23:00:00	6:00:00	6	0	15 minutes	0	Other family member(s)	5	6	6	6	6	6	3	1	4	1	5	3	5	1	1	1	0	5	2	none	0	1	0	0	0	0	0	0	1	-0.764705882	5.764705882	0	6	0.137254902	5.862745098	0.117647059	5.882352941
521	521	2	10.95	74.278	14	23:00:00	6:00:00	6	0	10	0	Other family member(s)	6	6	6	6	6	6	4	1	4	5	5	3	5	1	1	1	0	5	2	none	0	1	0	0	0	0	0	0	2	0.235294118	5.764705882	0	6	0.137254902	5.862745098	0.117647059	5.882352941
522	522	2	13.26666667	160.607	14	23:00:00	6:00:00	6	1	1 hour	0	Other family member(s)	6	6	6	6	6	6	5	1	5	1	5	3	5	1	1	1	0	5	2	none	0	1	0	0	0	0	0	0	3	0.235294118	5.764705882	0	6	0.137254902	5.862745098	0.117647059	5.882352941
523	523	2	15.68333333	70.194	14	23:00:00	6:00:00	6	1	5	0	Other family member(s)	6	6	6	6	6	6	4	1	4	1	5	1	5	1	1	1	0	5	2	none	0	1	0	0	0	0	0	0	4	0.235294118	5.764705882	0	6	0.137254902	5.862745098	0.117647059	5.882352941
524	524	2	20.63333333	99.837	14	23:00:00	6:00:00	6	1	10 minutes	0	Other family member(s)	6	6	6	6	6	6	5	1	3	1	5	2	5	1	1	1	0	5	2	none	0	1	0	0	0	0	0	0	7	0.235294118	5.764705882	0	6	0.137254902	5.862745098	0.117647059	5.882352941
525	525	0	8.25	311.429	15	11:45:00	7:45:00	6	0	1 and 15	0	I am alone	4	2	7	6	6	7	5	7	7	7	7	7	6	1	6	NA	NA	NA	NA	NA	NA	NA	NA	NA	NA	NA	NA	NA	1	-1.647058824	5.647058824	-3.294117647	5.294117647	1.911764706	5.088235294	0.676470588	5.323529412
526	526	0	10.8	159.794	15	11:45:00	7:45:00	6	1	20	0	I am alone	7	7	7	7	7	4	5	5	5	4	4	6	7	2	7	NA	NA	NA	NA	NA	NA	NA	NA	NA	NA	NA	NA	NA	2	1.352941176	5.647058824	1.705882353	5.294117647	1.911764706	5.088235294	1.676470588	5.323529412
527	527	0	13.58333333	104.477	15	11:45:00	7:45:00	6	1	0.052083333	0	I am alone	7	7	7	7	7	7	7	7	7	7	7	7	7	1	1	NA	NA	NA	NA	NA	NA	NA	NA	NA	NA	NA	NA	NA	3	1.352941176	5.647058824	1.705882353	5.294117647	1.911764706	5.088235294	1.676470588	5.323529412
528	528	1	10.83333333	106.675	15	0:05:00	8:25:00	7	1	1	1	Other family member(s)	7	7	7	6	5	7	7	7	7	7	7	7	7	4	4	1	0	5	3	work, erection problems	0	0	0	0	0	0	1	1	2	1.352941176	5.647058824	1.705882353	5.294117647	1.911764706	5.088235294	0.676470588	5.323529412
529	529	1	13.01666667	58.746	15	0:05:00	8:25:00	7	1	1	0	I am alone	2	6	7	6	6	6	5	5	4	7	6	5	5	5	6	1	0	5	3	work, erection problems	0	0	0	0	0	0	1	1	3	-3.647058824	5.647058824	0.705882353	5.294117647	1.911764706	5.088235294	0.676470588	5.323529412
530	530	2	18.28333333	75.896	15	0:00:00	7:46:00	5	1	45	0	I am alone	5	6	4	7	7	7	7	7	7	7	7	7	7	7	7	1	0	11	6	Pain, healing, getting behind on work	1	1	0	0	0	0	0	0	6	-0.647058824	5.647058824	0.705882353	5.294117647	-1.088235294	5.088235294	1.676470588	5.323529412
531	531	3	8.6	178.234	15	2:00:00	8:18:00	7	3	10	0	I am alone	4	3	5	7	7	7	7	7	7	4	3	6	7	2	2	1	0	12	5	Pain, money	1	1	0	0	0	0	0	0	1	-1.647058824	5.647058824	-2.294117647	5.294117647	-0.088235294	5.088235294	1.676470588	5.323529412
532	532	3	21.15	146.863	15	2:00:00	8:18:00	7	1	1	0	! am alone	7	7	7	7	7	7	7	7	7	7	7	7	7	7	7	1	0	12	5	Pain, money	1	1	0	0	0	0	0	0	7	1.352941176	5.647058824	1.705882353	5.294117647	1.911764706	5.088235294	1.676470588	5.323529412
533	533	4	10.78333333	68.987	15	23:45:00	7:45:00	7	1	1	1	I am alone	7	7	7	7	7	7	7	7	7	7	7	7	7	7	7	1	0	6	2	work	0	0	0	0	0	0	1	NA	2	1.352941176	5.647058824	1.705882353	5.294117647	1.911764706	5.088235294	1.676470588	5.323529412
534	534	4	21.11666667	146.619	15	23:45:00	7:45:00	7	1	45	0	! am alone	7	7	7	7	7	7	7	7	7	7	7	7	7	7	7	1	0	6	2	work	0	0	0	0	0	0	1	NA	7	1.352941176	5.647058824	1.705882353	5.294117647	1.911764706	5.088235294	1.676470588	5.323529412
535	535	5	10.68333333	82.285	15	22:30:00	4:45:00	2	1	10	0	I am alone	7	5	4	6	7	3	5	6	5	1	7	7	4	1	1	1	0	9	5	Pain, being alone, being out of work	1	1	0	0	0	0	0	0	2	1.352941176	5.647058824	-0.294117647	5.294117647	-1.088235294	5.088235294	0.676470588	5.323529412
536	536	5	13.46666667	75.026	15	22:30:00	4:45:00	2	1	1	0	Friend(s)	7	5	2	6	1	7	7	6	5	4	3	2	7	7	6	1	0	9	5	Pain, being alone, being out of work	1	1	0	0	0	0	0	0	3	1.352941176	5.647058824	-0.294117647	5.294117647	-3.088235294	5.088235294	0.676470588	5.323529412
537	537	5	16.1	80.126	15	22:30:00	4:45:00	2	1	45	0	Friend(s)	3	5	4	7	2	4	3	4	5	3	3	5	3	5	6	1	0	9	5	Pain, being alone, being out of work	1	1	0	0	0	0	0	0	5	-2.647058824	5.647058824	-0.294117647	5.294117647	-1.088235294	5.088235294	1.676470588	5.323529412
538	538	5	18.16666667	84.404	15	22:30:00	4:45:00	2	1	10	0	Other family member(s)	7	7	5	3	3	5	5	6	7	1	1	3	3	4	5	1	0	9	5	Pain, being alone, being out of work	1	1	0	0	0	0	0	0	6	1.352941176	5.647058824	1.705882353	5.294117647	-0.088235294	5.088235294	-2.323529412	5.323529412
539	539	5	20.61666667	154.594	15	22:30:00	4:45:00	2	3	1	0	Other family member(s)	7	7	7	7	7	7	7	7	7	7	7	7	7	7	7	1	0	9	5	Pain, being alone, being out of work	1	1	0	0	0	0	0	0	7	1.352941176	5.647058824	1.705882353	5.294117647	1.911764706	5.088235294	1.676470588	5.323529412
540	540	6	8.466666667	196.938	15	0:00:00	8:00:00	6	0	10	0	I am alone	7	7	7	7	7	7	7	7	7	1	4	6	1	1	7	1	0	10	3	none	0	0	0	0	0	0	1	NA	1	1.352941176	5.647058824	1.705882353	5.294117647	1.911764706	5.088235294	1.676470588	5.323529412
541	541	6	13.23333333	119.132	15	0:00:00	8:00:00	6	0	1 hour	0	I am alone	4	5	7	1	4	5	3	7	5	2	5	6	3	2	6	1	0	10	3	none	0	0	0	0	0	0	1	NA	3	-1.647058824	5.647058824	-0.294117647	5.294117647	1.911764706	5.088235294	-4.323529412	5.323529412
542	542	6	15.96666667	142.999	15	0:00:00	8:00:00	6	0	45	0	I am alone	7	1	6	4	5	7	7	3	4	5	7	7	3	2	7	1	0	10	3	none	0	0	0	0	0	0	1	NA	4	1.352941176	5.647058824	-4.294117647	5.294117647	0.911764706	5.088235294	-1.323529412	5.323529412
543	543	6	20.83333333	161.55	15	0:00:00	8:00:00	6	1	10 minutes	0	! am alone	3	3	4	4	5	4	5	4	3	4	3	4	4	7	4	1	0	10	3	none	0	0	0	0	0	0	1	NA	7	-2.647058824	5.647058824	-2.294117647	5.294117647	-1.088235294	5.088235294	-1.323529412	5.323529412
544	544	0	8.466666667	131.259	15	23:44:00	7:10:00	3	0	1	0	I am alone	6	7	2	3	6	7	4	5	2	7	7	7	7	7	6	0	0	13	6	Pain and lack of good sleep	1	1	0	0	0	0	0	0	1	0.352941176	5.647058824	1.705882353	5.294117647	-3.088235294	5.088235294	-2.323529412	5.323529412
545	545	0	10.7	93.005	15	23:44:00	7:10:00	3	0	45	0	I am alone	7	7	7	7	7	6	5	2	2	3	7	5	4	5	5	0	0	13	6	Pain and lack of good sleep	1	1	0	0	0	0	0	0	2	1.352941176	5.647058824	1.705882353	5.294117647	1.911764706	5.088235294	1.676470588	5.323529412
546	546	0	13.51666667	117.713	15	23:44:00	7:10:00	3	1	1	0	I am alone	4	6	4	1	7	7	3	1	5	1	6	7	7	7	5	0	0	13	6	Pain and lack of good sleep	1	1	0	0	0	0	0	0	3	-1.647058824	5.647058824	0.705882353	5.294117647	-1.088235294	5.088235294	-4.323529412	5.323529412
547	547	0	15.63333333	75.835	15	23:44:00	7:10:00	3	3	1 hour	1	I am alone	2	1	4	2	6	4	5	3	6	4	3	4	5	3	3	0	0	13	6	Pain and lack of good sleep	1	1	0	0	0	0	0	0	4	-3.647058824	5.647058824	-4.294117647	5.294117647	-1.088235294	5.088235294	-3.323529412	5.323529412
548	548	0	18.31666667	113.792	15	23:44:00	7:10:00	3	1	1	0	I am alone	5	6	4	3	4	3	4	3	1	7	6	5	6	3	2	0	0	13	6	Pain and lack of good sleep	1	1	0	0	0	0	0	0	6	-0.647058824	5.647058824	0.705882353	5.294117647	-1.088235294	5.088235294	-2.323529412	5.323529412
549	549	0	20.93333333	185.32	15	23:44:00	7:10:00	3	1	nothing	0	! am alone	4	7	3	1	5	6	5	3	3	7	6	4	3	3	7	0	0	13	6	Pain and lack of good sleep	1	1	0	0	0	0	0	0	7	-1.647058824	5.647058824	1.705882353	5.294117647	-2.088235294	5.088235294	-4.323529412	5.323529412
550	550	1	8.266666667	229.43	15	10:15:00	7:00:00	4	0	10 minutes ago	0	I am alone	3	1	1	7	7	7	4	7	7	2	7	7	7	2	7	1	0	8	3	work	0	0	0	0	0	0	1	0	1	-2.647058824	5.647058824	-4.294117647	5.294117647	-4.088235294	5.088235294	1.676470588	5.323529412
551	551	1	10.76666667	103.035	15	10:15:00	7:00:00	4	1	45	0	I am alone	7	7	6	5	4	3	4	2	7	3	5	5	4	2	5	1	0	8	3	work	0	0	0	0	0	0	1	0	2	1.352941176	5.647058824	1.705882353	5.294117647	0.911764706	5.088235294	-0.323529412	5.323529412
552	552	1	15.96666667	152.636	15	10:15:00	7:00:00	4	0	4&	0	I am alone	3	4	6	7	4	5	4	6	6	7	5	3	4	5	7	1	0	8	3	work	0	0	0	0	0	0	1	0	4	-2.647058824	5.647058824	-1.294117647	5.294117647	0.911764706	5.088235294	1.676470588	5.323529412
553	553	1	18.7	68.921	15	10:15:00	7:00:00	4	1	15	0	I am alone	7	4	5	6	7	6	4	2	6	4	5	3	6	7	3	1	0	8	3	work	0	0	0	0	0	0	1	0	6	1.352941176	5.647058824	-1.294117647	5.294117647	-0.088235294	5.088235294	0.676470588	5.323529412
554	554	1	20.7	472.437	15	10:15:00	7:00:00	4	1	45 minutes	1	! am alone	7	4	2	7	7	4	2	5	5	6	7	3	2	1	3	1	0	8	3	work	0	0	0	0	0	0	1	0	7	1.352941176	5.647058824	-1.294117647	5.294117647	-3.088235294	5.088235294	1.676470588	5.323529412
555	555	2	8.3	190.093	15	23:00:00	6:00:00	6	0	30 minutes	0	I am alone	7	4	2	3	5	6	3	1	4	6	7	4	3	5	3	1	0	5	2	none	0	1	0	0	0	0	0	0	1	1.352941176	5.647058824	-1.294117647	5.294117647	-3.088235294	5.088235294	-2.323529412	5.323529412
556	556	2	10.91666667	75.099	15	23:00:00	6:00:00	6	0	1 hour	0	I am alone	7	4	5	7	4	6	4	3	2	6	7	5	4	6	6	1	0	5	2	none	0	1	0	0	0	0	0	0	2	1.352941176	5.647058824	-1.294117647	5.294117647	-0.088235294	5.088235294	1.676470588	5.323529412
557	557	2	15.93333333	85.69	15	23:00:00	6:00:00	6	1	1 hiur	1	I am alone	7	7	5	3	4	6	5	3	4	7	7	6	5	6	7	1	0	5	2	none	0	1	0	0	0	0	0	0	4	1.352941176	5.647058824	1.705882353	5.294117647	-0.088235294	5.088235294	-2.323529412	5.323529412
558	558	2	18.68333333	123.493	15	23:00:00	6:00:00	6	1	30 seconds	0	I am alone	7	7	6	7	7	7	6	2	2	1	6	2	6	2	7	1	0	5	2	none	0	1	0	0	0	0	0	0	6	1.352941176	5.647058824	1.705882353	5.294117647	0.911764706	5.088235294	1.676470588	5.323529412
559	559	0	10.56666667	118.068	16	11:45:00	7:45:00	6	1	1 hr	0	I am alone	6	6	7	7	7	7	6	3	4	4	5	5	5	3	3	NA	NA	NA	NA	NA	NA	NA	NA	NA	NA	NA	NA	NA	2	-0.138888889	6.138888889	-0.25	6.25	0.611111111	6.388888889	0.583333333	6.416666667
560	560	1	8.633333333	108.773	16	0:05:00	8:25:00	7	1	10 min	0	I am alone	3	4	4	4	5	5	5	4	4	4	4	6	3	3	3	1	0	5	3	work, erection problems	0	0	0	0	0	0	1	1	1	-3.138888889	6.138888889	-2.25	6.25	-2.388888889	6.388888889	-2.416666667	6.416666667
561	561	1	15.83333333	110.756	16	0:05:00	8:25:00	7	1	15	0	My partner	6	6	6	7	7	7	6	3	5	2	5	3	3	1	1	1	0	5	3	work, erection problems	0	0	0	0	0	0	1	1	4	-0.138888889	6.138888889	-0.25	6.25	-0.388888889	6.388888889	0.583333333	6.416666667
562	562	1	18.63333333	120.572	16	0:05:00	8:25:00	7	3	30 s	1	Friend(s)	7	7	7	7	7	6	7	2	5	2	5	2	6	1	1	1	0	5	3	work, erection problems	0	0	0	0	0	0	1	1	6	0.861111111	6.138888889	0.75	6.25	0.611111111	6.388888889	0.583333333	6.416666667
563	563	1	20.8	371.879	16	0:05:00	8:25:00	7	2	15 min	0	My partner	6	7	7	7	7	7	7	1	6	2	5	5	7	1	1	1	0	5	3	work, erection problems	0	0	0	0	0	0	1	1	7	-0.138888889	6.138888889	0.75	6.25	0.611111111	6.388888889	0.583333333	6.416666667
564	564	2	10.93333333	106.992	16	0:00:00	7:46:00	5	3	5 m�n	0	I am alone	6	6	7	7	7	6	6	1	3	1	4	4	6	1	4	1	0	11	6	Pain, healing, getting behind on work	1	1	0	0	0	0	0	0	2	-0.138888889	6.138888889	-0.25	6.25	0.611111111	6.388888889	0.583333333	6.416666667
565	565	2	13.21666667	85.525	16	0:00:00	7:46:00	5	3	2 hrs	1	I am alone	7	7	7	7	7	7	6	1	5	1	5	1	2	1	1	1	0	11	6	Pain, healing, getting behind on work	1	1	0	0	0	0	0	0	3	0.861111111	6.138888889	0.75	6.25	0.611111111	6.388888889	0.583333333	6.416666667
566	566	2	15.93333333	81.365	16	0:00:00	7:46:00	5	1	30 s	0	My partner	6	6	7	7	7	7	7	1	6	1	6	1	6	1	1	1	0	11	6	Pain, healing, getting behind on work	1	1	0	0	0	0	0	0	4	-0.138888889	6.138888889	-0.25	6.25	0.611111111	6.388888889	0.583333333	6.416666667
567	567	2	18.53333333	123.888	16	0:00:00	7:46:00	5	1	1 hr	0	Other family member(s)	7	7	7	7	7	7	7	1	1	1	7	2	6	1	1	1	0	11	6	Pain, healing, getting behind on work	1	1	0	0	0	0	0	0	6	0.861111111	6.138888889	0.75	6.25	0.611111111	6.388888889	0.583333333	6.416666667
568	568	2	20.61666667	198.907	16	0:00:00	7:46:00	5	1	15 mins	0	My partner	6	7	7	7	7	7	7	1	5	1	5	2	6	1	1	1	0	11	6	Pain, healing, getting behind on work	1	1	0	0	0	0	0	0	7	-0.138888889	6.138888889	0.75	6.25	0.611111111	6.388888889	0.583333333	6.416666667
569	569	3	13.28333333	72.568	16	2:00:00	8:18:00	7	1	1 hr	0	I am alone	5	6	6	6	6	6	5	1	5	1	5	1	5	1	1	1	0	12	5	Pain, money	1	1	0	0	0	0	0	0	3	-1.138888889	6.138888889	-0.25	6.25	-0.388888889	6.388888889	-0.416666667	6.416666667
570	570	3	18.96666667	125.126	16	2:00:00	8:18:00	7	3	1 hour	1	My partner	7	7	7	7	7	7	7	1	7	1	7	1	6	1	1	1	0	12	5	Pain, money	1	1	0	0	0	0	0	0	6	0.861111111	6.138888889	0.75	6.25	0.611111111	6.388888889	0.583333333	6.416666667
571	571	3	20.73333333	162.65	16	2:00:00	8:18:00	7	1	10 mins	0	My partner	7	7	7	7	7	7	6	1	5	1	6	2	6	1	1	1	0	12	5	Pain, money	1	1	0	0	0	0	0	0	7	0.861111111	6.138888889	0.75	6.25	0.611111111	6.388888889	0.583333333	6.416666667
572	572	4	15.78333333	249.864	16	23:45:00	7:45:00	7	1	10	0	My partner	7	6	7	7	7	7	6	1	6	1	6	1	7	1	1	1	0	6	2	work	0	0	0	0	0	0	1	NA	4	0.861111111	6.138888889	-0.25	6.25	0.611111111	6.388888889	0.583333333	6.416666667
573	573	4	18.25	149.007	16	23:45:00	7:45:00	7	3	30 s	1	My partner	7	7	7	7	7	7	7	1	7	1	7	1	6	1	1	1	0	6	2	work	0	0	0	0	0	0	1	NA	6	0.861111111	6.138888889	0.75	6.25	0.611111111	6.388888889	0.583333333	6.416666667
574	574	4	21.03333333	83.863	16	23:45:00	7:45:00	7	3	1 hr	1	My partner	7	7	7	7	7	7	7	1	7	1	7	1	6	1	1	1	0	6	2	work	0	0	0	0	0	0	1	NA	7	0.861111111	6.138888889	0.75	6.25	0.611111111	6.388888889	0.583333333	6.416666667
575	575	5	13.36666667	62.709	16	22:30:00	4:45:00	2	2	1 hr	0	I am alone	6	6	6	6	6	6	6	1	5	1	5	1	5	1	2	1	0	9	5	Pain, being alone, being out of work	1	1	0	0	0	0	0	0	3	-0.138888889	6.138888889	-0.25	6.25	-0.388888889	6.388888889	-0.416666667	6.416666667
576	576	5	15.6	65.355	16	22:30:00	4:45:00	2	2	10 s	0	I am alone	6	6	6	6	6	6	6	1	5	1	6	1	6	1	1	1	0	9	5	Pain, being alone, being out of work	1	1	0	0	0	0	0	0	4	-0.138888889	6.138888889	-0.25	6.25	-0.388888889	6.388888889	-0.416666667	6.416666667
577	577	5	20.91666667	110.164	16	22:30:00	4:45:00	2	1	15 min	0	My partner	7	7	7	7	7	7	7	1	5	1	6	1	6	1	1	1	0	9	5	Pain, being alone, being out of work	1	1	0	0	0	0	0	0	7	0.861111111	6.138888889	0.75	6.25	0.611111111	6.388888889	0.583333333	6.416666667
578	578	6	8.666666667	175.705	16	0:00:00	8:00:00	6	0	3 hrs	0	My partner	4	4	5	5	5	6	6	2	4	3	4	3	5	2	4	1	0	10	3	none	0	0	0	0	0	0	1	NA	1	-2.138888889	6.138888889	-2.25	6.25	-1.388888889	6.388888889	-1.416666667	6.416666667
579	579	6	16.11666667	422.92	16	0:00:00	8:00:00	6	1	15 s	0	I am alone	7	7	7	7	7	7	7	1	5	7	6	7	6	1	1	1	0	10	3	none	0	0	0	0	0	0	1	NA	5	0.861111111	6.138888889	0.75	6.25	0.611111111	6.388888889	0.583333333	6.416666667
580	580	6	18.1	124.614	16	0:00:00	8:00:00	6	3	30	0	I am alone	6	6	6	6	6	6	6	1	6	6	6	1	6	1	1	1	0	10	3	none	0	0	0	0	0	0	1	NA	6	-0.138888889	6.138888889	-0.25	6.25	-0.388888889	6.388888889	-0.416666667	6.416666667
581	581	6	20.81666667	102.428	16	0:00:00	8:00:00	6	2	1 hr	0	My partner	7	7	7	7	7	6	6	1	6	1	6	1	6	1	1	1	0	10	3	none	0	0	0	0	0	0	1	NA	7	0.861111111	6.138888889	0.75	6.25	0.611111111	6.388888889	0.583333333	6.416666667
582	582	0	8.666666667	226.57	16	23:44:00	7:10:00	3	3	10 mins	1	I am alone	5	5	5	5	5	5	6	1	5	1	5	4	5	1	1	0	0	13	6	Pain and lack of good sleep	1	1	0	0	0	0	0	0	1	-1.138888889	6.138888889	-1.25	6.25	-1.388888889	6.388888889	-1.416666667	6.416666667
583	583	0	11.05	95.66	16	23:44:00	7:10:00	3	0	1 hr	0	People I don't know	5	5	6	5	6	6	6	2	2	2	5	3	6	1	1	0	0	13	6	Pain and lack of good sleep	1	1	0	0	0	0	0	0	2	-1.138888889	6.138888889	-1.25	6.25	-0.388888889	6.388888889	-1.416666667	6.416666667
584	584	0	13.66666667	101.826	16	23:44:00	7:10:00	3	2	30	0	I am alone	6	6	6	6	6	6	6	1	6	1	6	2	6	1	1	0	0	13	6	Pain and lack of good sleep	1	1	0	0	0	0	0	0	3	-0.138888889	6.138888889	-0.25	6.25	-0.388888889	6.388888889	-0.416666667	6.416666667
585	585	0	15.71666667	83.989	16	23:44:00	7:10:00	3	1	15 s	0	I am alone	6	7	7	7	7	7	7	1	5	1	6	1	6	1	1	0	0	13	6	Pain and lack of good sleep	1	1	0	0	0	0	0	0	4	-0.138888889	6.138888889	0.75	6.25	0.611111111	6.388888889	0.583333333	6.416666667
586	586	0	18.28333333	59.416	16	23:44:00	7:10:00	3	1	30 s	0	My partner	6	6	6	6	6	6	6	1	5	1	6	1	6	1	1	0	0	13	6	Pain and lack of good sleep	1	1	0	0	0	0	0	0	6	-0.138888889	6.138888889	-0.25	6.25	-0.388888889	6.388888889	-0.416666667	6.416666667
587	587	0	20.81666667	90.881	16	23:44:00	7:10:00	3	1	30 mins	0	My partner	6	7	6	7	7	7	6	1	6	1	6	1	6	1	1	0	0	13	6	Pain and lack of good sleep	1	1	0	0	0	0	0	0	7	-0.138888889	6.138888889	0.75	6.25	-0.388888889	6.388888889	0.583333333	6.416666667
588	588	1	8.7	103.923	16	10:15:00	7:00:00	4	0	6 hrs	0	My partner	6	5	5	5	5	6	5	1	4	2	5	5	5	1	1	1	0	8	3	work	0	0	0	0	0	0	1	0	1	-0.138888889	6.138888889	-1.25	6.25	-1.388888889	6.388888889	-1.416666667	6.416666667
589	589	1	13.33333333	67.103	16	10:15:00	7:00:00	4	1	10	0	I am alone	6	6	6	6	6	6	6	1	6	6	6	1	6	1	1	1	0	8	3	work	0	0	0	0	0	0	1	0	3	-0.138888889	6.138888889	-0.25	6.25	-0.388888889	6.388888889	-0.416666667	6.416666667
590	590	1	18.73333333	85.634	16	10:15:00	7:00:00	4	3	30 s	1	I am alone	7	7	7	7	7	7	7	1	5	1	6	1	7	1	1	1	0	8	3	work	0	0	0	0	0	0	1	0	6	0.861111111	6.138888889	0.75	6.25	0.611111111	6.388888889	0.583333333	6.416666667
591	591	1	20.8	154.199	16	10:15:00	7:00:00	4	1	1 hr	0	! am alone	7	7	7	7	7	7	7	1	6	1	6	1	6	1	1	1	0	8	3	work	0	0	0	0	0	0	1	0	7	0.861111111	6.138888889	0.75	6.25	0.611111111	6.388888889	0.583333333	6.416666667
592	592	2	15.86666667	70.368	16	23:00:00	6:00:00	6	3	20 s	1	I am alone	6	6	6	6	6	6	6	1	6	6	6	1	6	1	1	1	0	5	2	none	0	1	0	0	0	0	0	0	4	-0.138888889	6.138888889	-0.25	6.25	-0.388888889	6.388888889	-0.416666667	6.416666667
593	593	2	18.45	75.846	16	23:00:00	6:00:00	6	3	1 hr	1	Other family member(s)	6	6	6	6	6	6	6	1	6	1	6	1	6	1	6	1	0	5	2	none	0	1	0	0	0	0	0	0	6	-0.138888889	6.138888889	-0.25	6.25	-0.388888889	6.388888889	-0.416666667	6.416666667
594	594	2	21.1	166.831	16	23:00:00	6:00:00	6	1	30 min	0	My partner	6	6	6	6	6	6	6	1	1	1	6	1	6	1	1	1	0	5	2	none	0	1	0	0	0	0	0	0	7	-0.138888889	6.138888889	-0.25	6.25	-0.388888889	6.388888889	-0.416666667	6.416666667
595	595	0	13.25	133.771	17	11:45:00	7:45:00	6	1	10	0	I am alone	7	5	7	6	7	6	6	4	4	4	4	6	4	2	1	NA	NA	NA	NA	NA	NA	NA	NA	NA	NA	NA	NA	NA	3	0.925925926	6.074074074	-1.185185185	6.185185185	0.648148148	6.351851852	-0.574074074	6.574074074
596	596	0	16.05	171.263	17	11:45:00	7:45:00	6	1	44960	0	Other family member(s)	7	7	7	7	7	6	3	2	4	2	6	5	5	2	1	NA	NA	NA	NA	NA	NA	NA	NA	NA	NA	NA	NA	NA	5	0.925925926	6.074074074	0.814814815	6.185185185	0.648148148	6.351851852	0.425925926	6.574074074
597	597	1	10.81666667	151.85	17	0:05:00	8:25:00	7	1	About 5	0	I am alone	6	6	6	7	7	7	6	1	4	1	6	4	6	1	1	1	0	5	3	work, erection problems	0	0	0	0	0	0	1	1	2	-0.074074074	6.074074074	-0.185185185	6.185185185	-0.351851852	6.351851852	0.425925926	6.574074074
598	598	1	13.05	99.679	17	0:05:00	8:25:00	7	1	1 hour	0	Co-worker(s)	7	7	7	7	7	7	7	1	7	1	7	1	7	1	1	1	0	5	3	work, erection problems	0	0	0	0	0	0	1	1	3	0.925925926	6.074074074	0.814814815	6.185185185	0.648148148	6.351851852	0.425925926	6.574074074
599	599	1	15.63333333	86.432	17	0:05:00	8:25:00	7	3	10	0	I am alone	7	7	7	7	7	7	7	1	6	1	7	2	7	1	1	1	0	5	3	work, erection problems	0	0	0	0	0	0	1	1	4	0.925925926	6.074074074	0.814814815	6.185185185	0.648148148	6.351851852	0.425925926	6.574074074
600	600	1	18.55	90.574	17	0:05:00	8:25:00	7	3	44960	0	My partner	7	7	7	7	7	7	6	1	6	1	6	2	6	1	1	1	0	5	3	work, erection problems	0	0	0	0	0	0	1	1	6	0.925925926	6.074074074	0.814814815	6.185185185	0.648148148	6.351851852	0.425925926	6.574074074
601	601	1	21.03333333	637.911	17	0:05:00	8:25:00	7	1	30 minutes or so	0	My partner	7	7	7	7	7	7	6	1	6	3	6	6	6	1	1	1	0	5	3	work, erection problems	0	0	0	0	0	0	1	1	7	0.925925926	6.074074074	0.814814815	6.185185185	0.648148148	6.351851852	0.425925926	6.574074074
602	602	2	8.133333333	235.966	17	0:00:00	7:46:00	5	0	6 hours	0	My partner	6	7	7	7	7	7	6	1	4	1	6	4	7	1	1	1	0	11	6	Pain, healing, getting behind on work	1	1	0	0	0	0	0	0	1	-0.074074074	6.074074074	0.814814815	6.185185185	0.648148148	6.351851852	0.425925926	6.574074074
603	603	2	10.73333333	216.166	17	0:00:00	7:46:00	5	3	about 3-4	0	Other family member(s)	7	7	7	7	7	7	6	1	6	1	6	1	7	1	1	1	0	11	6	Pain, healing, getting behind on work	1	1	0	0	0	0	0	0	2	0.925925926	6.074074074	0.814814815	6.185185185	0.648148148	6.351851852	0.425925926	6.574074074
604	604	2	13.23333333	70.885	17	0:00:00	7:46:00	5	2	15	0	Other family member(s)	7	7	7	7	7	7	7	1	6	1	6	2	6	1	1	1	0	11	6	Pain, healing, getting behind on work	1	1	0	0	0	0	0	0	3	0.925925926	6.074074074	0.814814815	6.185185185	0.648148148	6.351851852	0.425925926	6.574074074
605	605	2	15.93333333	96.923	17	0:00:00	7:46:00	5	3	45	1	Other family member(s)	7	7	7	7	7	7	6	1	6	1	6	3	6	1	1	1	0	11	6	Pain, healing, getting behind on work	1	1	0	0	0	0	0	0	4	0.925925926	6.074074074	0.814814815	6.185185185	0.648148148	6.351851852	0.425925926	6.574074074
606	606	2	18.45	87.529	17	0:00:00	7:46:00	5	1	1 hour	0	I am alone	6	7	7	7	7	7	6	1	6	1	6	3	7	1	1	1	0	11	6	Pain, healing, getting behind on work	1	1	0	0	0	0	0	0	6	-0.074074074	6.074074074	0.814814815	6.185185185	0.648148148	6.351851852	0.425925926	6.574074074
607	607	2	20.76666667	231.331	17	0:00:00	7:46:00	5	1	About a 1/2 hour	0	! am alone	6	7	7	7	7	7	6	1	6	2	6	4	6	1	1	1	0	11	6	Pain, healing, getting behind on work	1	1	0	0	0	0	0	0	7	-0.074074074	6.074074074	0.814814815	6.185185185	0.648148148	6.351851852	0.425925926	6.574074074
608	608	3	8.416666667	301.257	17	2:00:00	8:18:00	7	2	2-3 minutes	0	My partner	5	6	7	7	7	7	2	1	4	1	6	4	7	1	1	1	0	12	5	Pain, money	1	1	0	0	0	0	0	0	1	-1.074074074	6.074074074	-0.185185185	6.185185185	0.648148148	6.351851852	0.425925926	6.574074074
609	609	3	11.01666667	76.552	17	2:00:00	8:18:00	7	1	45	0	I am alone	7	7	7	7	7	7	2	1	6	1	6	3	7	1	1	1	0	12	5	Pain, money	1	1	0	0	0	0	0	0	2	0.925925926	6.074074074	0.814814815	6.185185185	0.648148148	6.351851852	0.425925926	6.574074074
610	610	3	13.05	88.008	17	2:00:00	8:18:00	7	1	30	0	Friend(s)	7	7	7	7	7	7	7	1	6	1	6	2	7	1	1	1	0	12	5	Pain, money	1	1	0	0	0	0	0	0	3	0.925925926	6.074074074	0.814814815	6.185185185	0.648148148	6.351851852	0.425925926	6.574074074
611	611	3	15.78333333	80.604	17	2:00:00	8:18:00	7	1	About 45	0	I am alone	7	7	7	7	7	7	6	1	4	1	6	5	6	1	1	1	0	12	5	Pain, money	1	1	0	0	0	0	0	0	4	0.925925926	6.074074074	0.814814815	6.185185185	0.648148148	6.351851852	0.425925926	6.574074074
612	612	3	18.48333333	93.26	17	2:00:00	8:18:00	7	1	1 hour	0	Other family member(s)	5	5	5	5	5	7	6	1	5	1	6	4	6	1	1	1	0	12	5	Pain, money	1	1	0	0	0	0	0	0	6	-1.074074074	6.074074074	-1.185185185	6.185185185	-1.351851852	6.351851852	-1.574074074	6.574074074
613	613	3	20.63333333	253.874	17	2:00:00	8:18:00	7	1	About 35 minutes	0	Other family member(s)	7	7	7	7	7	7	6	1	6	1	6	3	7	1	1	1	0	12	5	Pain, money	1	1	0	0	0	0	0	0	7	0.925925926	6.074074074	0.814814815	6.185185185	0.648148148	6.351851852	0.425925926	6.574074074
614	614	4	8.516666667	167.831	17	23:45:00	7:45:00	7	0	6 hours	0	My partner	6	6	6	7	7	7	6	1	3	1	6	4	6	1	1	1	0	6	2	work	0	0	0	0	0	0	1	NA	1	-0.074074074	6.074074074	-0.185185185	6.185185185	-0.351851852	6.351851852	0.425925926	6.574074074
615	615	4	13.33333333	103.012	17	23:45:00	7:45:00	7	2	2or more	0	Other family member(s)	6	6	6	6	6	6	5	2	4	2	5	4	4	3	2	1	0	6	2	work	0	0	0	0	0	0	1	NA	3	-0.074074074	6.074074074	-0.185185185	6.185185185	-0.351851852	6.351851852	-0.574074074	6.574074074
616	616	4	15.83333333	89	17	23:45:00	7:45:00	7	3	15	0	Other family member(s)	6	6	6	6	6	6	5	3	4	2	6	4	4	2	1	1	0	6	2	work	0	0	0	0	0	0	1	NA	4	-0.074074074	6.074074074	-0.185185185	6.185185185	-0.351851852	6.351851852	-0.574074074	6.574074074
617	617	4	18.03333333	91.231	17	23:45:00	7:45:00	7	3	15	0	Other family member(s)	7	7	7	7	7	7	6	2	3	2	6	3	3	2	1	1	0	6	2	work	0	0	0	0	0	0	1	NA	6	0.925925926	6.074074074	0.814814815	6.185185185	0.648148148	6.351851852	0.425925926	6.574074074
618	618	4	20.96666667	172.794	17	23:45:00	7:45:00	7	1	1 hour	0	! am alone	6	6	7	7	7	7	6	2	4	2	6	4	3	2	1	1	0	6	2	work	0	0	0	0	0	0	1	NA	7	-0.074074074	6.074074074	-0.185185185	6.185185185	0.648148148	6.351851852	0.425925926	6.574074074
619	619	5	8.483333333	155.58	17	22:30:00	4:45:00	2	0	5 hours	0	My partner	5	5	5	7	7	7	4	1	4	1	6	4	6	1	1	1	0	9	5	Pain, being alone, being out of work	1	1	0	0	0	0	0	0	1	-1.074074074	6.074074074	-1.185185185	6.185185185	-1.351851852	6.351851852	0.425925926	6.574074074
620	620	5	10.76666667	102.855	17	22:30:00	4:45:00	2	0	2 and a half hours	0	My partner	5	5	5	5	5	7	5	1	4	1	5	3	6	2	1	1	0	9	5	Pain, being alone, being out of work	1	1	0	0	0	0	0	0	2	-1.074074074	6.074074074	-1.185185185	6.185185185	-1.351851852	6.351851852	-1.574074074	6.574074074
621	621	5	13.05	104.017	17	22:30:00	4:45:00	2	1	25	0	Other family member(s)	4	4	6	7	7	6	4	4	3	5	4	5	3	5	4	1	0	9	5	Pain, being alone, being out of work	1	1	0	0	0	0	0	0	3	-2.074074074	6.074074074	-2.185185185	6.185185185	-0.351851852	6.351851852	0.425925926	6.574074074
622	622	5	15.76666667	86.251	17	22:30:00	4:45:00	2	3	About 20or so	0	Other family member(s)	7	7	7	7	7	7	4	2	4	3	6	4	3	1	1	1	0	9	5	Pain, being alone, being out of work	1	1	0	0	0	0	0	0	4	0.925925926	6.074074074	0.814814815	6.185185185	0.648148148	6.351851852	0.425925926	6.574074074
623	623	5	18.46666667	75.494	17	22:30:00	4:45:00	2	2	5	0	I am alone	6	6	6	6	6	6	5	3	4	3	6	4	3	2	1	1	0	9	5	Pain, being alone, being out of work	1	1	0	0	0	0	0	0	6	-0.074074074	6.074074074	-0.185185185	6.185185185	-0.351851852	6.351851852	-0.574074074	6.574074074
624	624	5	20.85	203.19	17	22:30:00	4:45:00	2	3	3-5 minutes	0	! am alone	5	5	5	7	6	7	4	4	4	3	6	4	4	2	1	1	0	9	5	Pain, being alone, being out of work	1	1	0	0	0	0	0	0	7	-1.074074074	6.074074074	-1.185185185	6.185185185	-1.351851852	6.351851852	0.425925926	6.574074074
625	625	6	8.466666667	252.977	17	0:00:00	8:00:00	6	0	4 hours	0	My partner	5	6	6	7	7	7	6	1	2	1	6	6	6	1	1	1	0	10	3	none	0	0	0	0	0	0	1	NA	1	-1.074074074	6.074074074	-0.185185185	6.185185185	-0.351851852	6.351851852	0.425925926	6.574074074
626	626	6	10.83333333	112.913	17	0:00:00	8:00:00	6	2	10or more	0	I am alone	5	5	5	5	4	5	4	4	2	4	6	6	6	2	2	1	0	10	3	none	0	0	0	0	0	0	1	NA	2	-1.074074074	6.074074074	-1.185185185	6.185185185	-1.351851852	6.351851852	-1.574074074	6.574074074
627	627	6	13.5	95.63	17	0:00:00	8:00:00	6	1	1 hour	0	Other family member(s)	5	5	5	5	5	5	4	4	2	4	6	6	4	1	1	1	0	10	3	none	0	0	0	0	0	0	1	NA	3	-1.074074074	6.074074074	-1.185185185	6.185185185	-1.351851852	6.351851852	-1.574074074	6.574074074
628	628	6	15.83333333	179.485	17	0:00:00	8:00:00	6	3	20	0	Other family member(s)	7	7	7	7	7	7	4	3	4	3	6	5	5	2	2	1	0	10	3	none	0	0	0	0	0	0	1	NA	4	0.925925926	6.074074074	0.814814815	6.185185185	0.648148148	6.351851852	0.425925926	6.574074074
629	629	6	18.46666667	113.923	17	0:00:00	8:00:00	6	1	About 2 hours	0	Other family member(s)	5	5	5	5	5	5	5	3	4	2	6	5	3	2	1	1	0	10	3	none	0	0	0	0	0	0	1	NA	6	-1.074074074	6.074074074	-1.185185185	6.185185185	-1.351851852	6.351851852	-1.574074074	6.574074074
630	630	6	20.96666667	190.77	17	0:00:00	8:00:00	6	0	A few minutes	0	My partner	7	7	7	7	7	7	5	2	4	2	6	4	3	2	1	1	0	10	3	none	0	0	0	0	0	0	1	NA	7	0.925925926	6.074074074	0.814814815	6.185185185	0.648148148	6.351851852	0.425925926	6.574074074
631	631	0	8.5	169.919	17	23:44:00	7:10:00	3	0	6 hours	0	My partner	5	6	6	5	6	6	5	2	5	1	6	4	6	1	1	0	0	13	6	Pain and lack of good sleep	1	1	0	0	0	0	0	0	1	-1.074074074	6.074074074	-0.185185185	6.185185185	-0.351851852	6.351851852	-1.574074074	6.574074074
632	632	0	10.9	125.198	17	23:44:00	7:10:00	3	0	2 hours	0	My partner	6	6	6	6	6	6	6	1	2	1	6	6	6	1	1	0	0	13	6	Pain and lack of good sleep	1	1	0	0	0	0	0	0	2	-0.074074074	6.074074074	-0.185185185	6.185185185	-0.351851852	6.351851852	-0.574074074	6.574074074
633	633	0	13.45	95.895	17	23:44:00	7:10:00	3	0	6 hours	0	My partner	6	6	6	6	6	6	6	1	3	1	6	6	6	1	1	0	0	13	6	Pain and lack of good sleep	1	1	0	0	0	0	0	0	3	-0.074074074	6.074074074	-0.185185185	6.185185185	-0.351851852	6.351851852	-0.574074074	6.574074074
634	634	0	16.01666667	90.023	17	23:44:00	7:10:00	3	3	45053	0	Other family member(s)	7	7	7	7	7	7	7	1	4	1	6	3	7	1	1	0	0	13	6	Pain and lack of good sleep	1	1	0	0	0	0	0	0	5	0.925925926	6.074074074	0.814814815	6.185185185	0.648148148	6.351851852	0.425925926	6.574074074
635	635	0	18.46666667	60.697	17	23:44:00	7:10:00	3	1	10	0	My partner	7	7	7	7	7	7	6	1	4	1	6	4	6	1	1	0	0	13	6	Pain and lack of good sleep	1	1	0	0	0	0	0	0	6	0.925925926	6.074074074	0.814814815	6.185185185	0.648148148	6.351851852	0.425925926	6.574074074
636	636	0	20.73333333	175.641	17	23:44:00	7:10:00	3	3	4-5 minutes	0	Other family member(s)	7	7	7	7	7	7	5	1	4	1	6	4	6	1	1	0	0	13	6	Pain and lack of good sleep	1	1	0	0	0	0	0	0	7	0.925925926	6.074074074	0.814814815	6.185185185	0.648148148	6.351851852	0.425925926	6.574074074
637	637	1	8.516666667	193.409	17	10:15:00	7:00:00	4	0	4 hours	0	My partner	5	5	6	7	7	7	4	1	3	1	6	4	7	1	1	1	0	8	3	work	0	0	0	0	0	0	1	0	1	-1.074074074	6.074074074	-1.185185185	6.185185185	-0.351851852	6.351851852	0.425925926	6.574074074
638	638	1	10.96666667	85.237	17	10:15:00	7:00:00	4	0	2 hours	0	I am alone	5	7	7	7	7	7	5	1	4	1	6	5	6	1	1	1	0	8	3	work	0	0	0	0	0	0	1	0	2	-1.074074074	6.074074074	0.814814815	6.185185185	0.648148148	6.351851852	0.425925926	6.574074074
639	639	1	13.5	77.693	17	10:15:00	7:00:00	4	3	About 15	1	Other family member(s)	7	7	7	7	7	7	6	1	5	1	6	4	4	1	1	1	0	8	3	work	0	0	0	0	0	0	1	0	3	0.925925926	6.074074074	0.814814815	6.185185185	0.648148148	6.351851852	0.425925926	6.574074074
640	640	1	15.88333333	79.412	17	10:15:00	7:00:00	4	3	1 hour	1	Other family member(s)	7	7	7	7	7	7	6	1	4	1	6	3	6	1	1	1	0	8	3	work	0	0	0	0	0	0	1	0	4	0.925925926	6.074074074	0.814814815	6.185185185	0.648148148	6.351851852	0.425925926	6.574074074
641	641	1	18.58333333	72.725	17	10:15:00	7:00:00	4	2	2 hours or so	0	Other family member(s)	7	7	7	7	7	7	6	1	5	1	6	3	6	1	1	1	0	8	3	work	0	0	0	0	0	0	1	0	6	0.925925926	6.074074074	0.814814815	6.185185185	0.648148148	6.351851852	0.425925926	6.574074074
642	642	1	20.81666667	146.314	17	10:15:00	7:00:00	4	3	10-12 minutes	0	Other family member(s)	7	7	7	7	7	7	6	1	5	1	6	4	6	1	1	1	0	8	3	work	0	0	0	0	0	0	1	0	7	0.925925926	6.074074074	0.814814815	6.185185185	0.648148148	6.351851852	0.425925926	6.574074074
643	643	2	8.533333333	167.343	17	23:00:00	6:00:00	6	0	4 hours	0	My partner	5	6	7	7	6	7	4	1	3	1	6	5	5	1	1	1	0	5	2	none	0	1	0	0	0	0	0	0	1	-1.074074074	6.074074074	-0.185185185	6.185185185	0.648148148	6.351851852	0.425925926	6.574074074
644	644	2	11.1	97.43	17	23:00:00	6:00:00	6	0	2 and 1/2 hours	0	My partner	4	4	4	4	4	4	3	1	2	1	6	6	7	1	1	1	0	5	2	none	0	1	0	0	0	0	0	0	2	-2.074074074	6.074074074	-2.185185185	6.185185185	-2.351851852	6.351851852	-2.574074074	6.574074074
645	645	2	13.45	140.32	17	23:00:00	6:00:00	6	0	2 and a half hours	0	Other family member(s)	5	4	5	5	7	7	6	1	2	1	6	6	6	1	1	1	0	5	2	none	0	1	0	0	0	0	0	0	3	-1.074074074	6.074074074	-2.185185185	6.185185185	-1.351851852	6.351851852	-1.574074074	6.574074074
646	646	2	15.9	73.405	17	23:00:00	6:00:00	6	3	44989	0	Other family member(s)	7	7	7	7	7	7	4	1	4	1	6	4	6	1	1	1	0	5	2	none	0	1	0	0	0	0	0	0	4	0.925925926	6.074074074	0.814814815	6.185185185	0.648148148	6.351851852	0.425925926	6.574074074
647	647	2	18.21666667	99.188	17	23:00:00	6:00:00	6	1	About 1 hour	0	Other family member(s)	5	5	5	7	5	5	4	3	4	4	6	5	3	5	5	1	0	5	2	none	0	1	0	0	0	0	0	0	6	-1.074074074	6.074074074	-1.185185185	6.185185185	-1.351851852	6.351851852	0.425925926	6.574074074
648	648	2	21	148.105	17	23:00:00	6:00:00	6	3	5 minutes or so	0	Other family member(s)	4	4	4	7	4	7	3	4	3	4	6	5	3	3	3	1	0	5	2	none	0	1	0	0	0	0	0	0	7	-2.074074074	6.074074074	-2.185185185	6.185185185	-2.351851852	6.351851852	0.425925926	6.574074074
649	649	2	15.78333333	152.933	18	0:00:00	7:46:00	5	1	15 s	0	My partner	5	7	7	7	7	7	5	1	5	1	5	5	7	1	5	1	0	11	6	Pain, healing, getting behind on work	1	1	0	0	0	0	0	0	4	-1.891891892	6.891891892	0.054054054	6.945945946	0	7	0	7
650	650	2	18.21666667	174.098	18	0:00:00	7:46:00	5	1	30s	0	Other family member(s)	7	7	7	7	7	7	7	6	5	1	6	4	6	2	1	1	0	11	6	Pain, healing, getting behind on work	1	1	0	0	0	0	0	0	6	0.108108108	6.891891892	0.054054054	6.945945946	0	7	0	7
651	651	2	21.26666667	269.387	18	0:00:00	7:46:00	5	3	days	0	My partner	7	7	7	7	7	7	5	5	4	5	2	1	4	1	1	1	0	11	6	Pain, healing, getting behind on work	1	1	0	0	0	0	0	0	7	0.108108108	6.891891892	0.054054054	6.945945946	0	7	0	7
652	652	3	8.416666667	187.315	18	2:00:00	8:18:00	7	0	3 hours	0	My partner	7	7	7	7	7	7	5	1	1	1	5	6	5	1	1	1	0	12	5	Pain, money	1	1	0	0	0	0	0	0	1	0.108108108	6.891891892	0.054054054	6.945945946	0	7	0	7
653	653	3	10.68333333	124.626	18	2:00:00	8:18:00	7	1	25 s	0	I am alone	7	7	7	7	7	7	7	1	5	1	7	5	7	1	1	1	0	12	5	Pain, money	1	1	0	0	0	0	0	0	2	0.108108108	6.891891892	0.054054054	6.945945946	0	7	0	7
654	654	3	16	110.254	18	2:00:00	8:18:00	7	0	3 hours	0	My partner	7	7	7	7	7	7	7	1	7	1	7	1	7	1	1	1	0	12	5	Pain, money	1	1	0	0	0	0	0	0	5	0.108108108	6.891891892	0.054054054	6.945945946	0	7	0	7
655	655	3	21.18333333	432.528	18	2:00:00	8:18:00	7	3	3 hours	0	My partner	7	7	7	7	7	7	7	1	5	1	7	1	7	1	1	1	0	12	5	Pain, money	1	1	0	0	0	0	0	0	7	0.108108108	6.891891892	0.054054054	6.945945946	0	7	0	7
656	656	4	10.95	90.272	18	23:45:00	7:45:00	7	0	6 hours	0	My partner	7	7	7	7	7	7	7	1	7	1	7	1	7	1	1	1	0	6	2	work	0	0	0	0	0	0	1	NA	2	0.108108108	6.891891892	0.054054054	6.945945946	0	7	0	7
657	657	4	13.81666667	80.927	18	23:45:00	7:45:00	7	3	2 hours	1	I am alone	7	7	7	7	7	7	7	1	7	1	7	1	7	1	1	1	0	6	2	work	0	0	0	0	0	0	1	NA	3	0.108108108	6.891891892	0.054054054	6.945945946	0	7	0	7
658	658	4	16.2	107.284	18	23:45:00	7:45:00	7	3	cooking so 2 hours	0	My partner	7	7	7	7	7	7	7	1	7	1	7	1	7	1	1	1	0	6	2	work	0	0	0	0	0	0	1	NA	5	0.108108108	6.891891892	0.054054054	6.945945946	0	7	0	7
659	659	4	18.7	90.166	18	23:45:00	7:45:00	7	3	20 s	0	My partner	7	7	7	7	7	7	7	1	7	1	7	1	7	1	1	1	0	6	2	work	0	0	0	0	0	0	1	NA	6	0.108108108	6.891891892	0.054054054	6.945945946	0	7	0	7
660	660	4	21	158.234	18	23:45:00	7:45:00	7	1	15 mins	0	My partner	7	7	7	7	7	7	7	1	7	1	7	1	7	1	1	1	0	6	2	work	0	0	0	0	0	0	1	NA	7	0.108108108	6.891891892	0.054054054	6.945945946	0	7	0	7
661	661	5	8.65	173.26	18	22:30:00	4:45:00	2	1	9 hours	0	My partner	5	5	7	7	5	5	4	1	1	4	1	7	1	1	1	1	0	9	5	Pain, being alone, being out of work	1	1	0	0	0	0	0	0	1	-1.891891892	6.891891892	-1.945945946	6.945945946	0	7	0	7
662	662	5	10.95	86.756	18	22:30:00	4:45:00	2	1	1 hour	0	I am alone	7	7	7	7	7	7	5	1	1	1	4	7	4	1	1	1	0	9	5	Pain, being alone, being out of work	1	1	0	0	0	0	0	0	2	0.108108108	6.891891892	0.054054054	6.945945946	0	7	0	7
663	663	5	16.11666667	94.259	18	22:30:00	4:45:00	2	0	3 hours	0	My partner	7	7	7	7	7	7	5	1	6	1	6	5	7	1	1	1	0	9	5	Pain, being alone, being out of work	1	1	0	0	0	0	0	0	5	0.108108108	6.891891892	0.054054054	6.945945946	0	7	0	7
664	664	5	18.71666667	93.617	18	22:30:00	4:45:00	2	1	1 hour	0	I am alone	7	7	7	7	7	7	5	1	5	1	5	7	5	1	1	1	0	9	5	Pain, being alone, being out of work	1	1	0	0	0	0	0	0	6	0.108108108	6.891891892	0.054054054	6.945945946	0	7	0	7
665	665	5	20.61666667	176.732	18	22:30:00	4:45:00	2	3	1 hour	0	My partner	7	7	7	7	7	7	5	1	6	3	4	6	5	3	3	1	0	9	5	Pain, being alone, being out of work	1	1	0	0	0	0	0	0	7	0.108108108	6.891891892	0.054054054	6.945945946	0	7	0	7
666	666	6	13.6	106.15	18	0:00:00	8:00:00	6	1	25 s	0	Other family member(s)	7	7	7	7	7	7	7	1	7	1	7	1	7	1	1	1	0	10	3	none	0	0	0	0	0	0	1	NA	3	0.108108108	6.891891892	0.054054054	6.945945946	0	7	0	7
667	667	6	16.25	135.77	18	0:00:00	8:00:00	6	3	45 s	1	Friend(s)	7	7	7	7	7	7	5	3	5	4	5	7	5	2	1	1	0	10	3	none	0	0	0	0	0	0	1	NA	5	0.108108108	6.891891892	0.054054054	6.945945946	0	7	0	7
668	668	6	21.08333333	183.699	18	0:00:00	8:00:00	6	3	10 min	0	My partner	7	7	7	7	7	7	5	1	5	1	5	7	5	1	1	1	0	10	3	none	0	0	0	0	0	0	1	NA	7	0.108108108	6.891891892	0.054054054	6.945945946	0	7	0	7
669	669	0	13.38333333	86.63	18	23:44:00	7:10:00	3	0	180	0	My partner	7	7	7	7	7	7	5	4	4	1	5	4	7	1	1	0	0	13	6	Pain and lack of good sleep	1	1	0	0	0	0	0	0	3	0.108108108	6.891891892	0.054054054	6.945945946	0	7	0	7
670	670	0	15.76666667	155.252	18	23:44:00	7:10:00	3	1	12	0	My partner	7	7	7	7	7	7	6	3	6	3	5	7	3	2	2	0	0	13	6	Pain and lack of good sleep	1	1	0	0	0	0	0	0	4	0.108108108	6.891891892	0.054054054	6.945945946	0	7	0	7
671	671	0	18.15	83.307	18	23:44:00	7:10:00	3	2	20	1	My partner	7	7	7	7	7	7	6	2	5	2	5	7	5	1	2	0	0	13	6	Pain and lack of good sleep	1	1	0	0	0	0	0	0	6	0.108108108	6.891891892	0.054054054	6.945945946	0	7	0	7
672	672	0	20.83333333	184.658	18	23:44:00	7:10:00	3	0	22 mins	0	My partner	7	7	7	7	7	7	5	1	5	1	5	7	5	1	1	0	0	13	6	Pain and lack of good sleep	1	1	0	0	0	0	0	0	7	0.108108108	6.891891892	0.054054054	6.945945946	0	7	0	7
673	673	1	13.61666667	102.423	18	10:15:00	7:00:00	4	0	300	0	My partner	7	7	7	7	7	7	7	1	5	1	7	4	6	1	1	1	0	8	3	work	0	0	0	0	0	0	1	0	3	0.108108108	6.891891892	0.054054054	6.945945946	0	7	0	7
674	674	1	16.11666667	91.53	18	10:15:00	7:00:00	4	1	45	0	I am alone	7	7	7	7	7	7	7	1	5	1	6	5	5	1	1	1	0	8	3	work	0	0	0	0	0	0	1	0	5	0.108108108	6.891891892	0.054054054	6.945945946	0	7	0	7
675	675	1	18.46666667	89.296	18	10:15:00	7:00:00	4	3	60	1	My partner	7	7	7	7	7	7	6	1	6	1	6	5	6	1	1	1	0	8	3	work	0	0	0	0	0	0	1	0	6	0.108108108	6.891891892	0.054054054	6.945945946	0	7	0	7
676	676	1	21.18333333	226.87	18	10:15:00	7:00:00	4	3	10 min	0	My partner	7	7	7	7	7	7	7	1	6	1	6	5	7	1	1	1	0	8	3	work	0	0	0	0	0	0	1	0	7	0.108108108	6.891891892	0.054054054	6.945945946	0	7	0	7
677	677	2	13.63333333	154.945	18	23:00:00	6:00:00	6	3	75	1	Co-worker(s)	7	7	7	7	7	7	7	7	7	1	6	4	6	3	1	1	0	5	2	none	0	1	0	0	0	0	0	0	3	0.108108108	6.891891892	0.054054054	6.945945946	0	7	0	7
678	678	2	16.15	108.36	18	23:00:00	6:00:00	6	1	60	0	I am alone	7	7	7	7	7	7	6	1	6	2	5	4	7	1	1	1	0	5	2	none	0	1	0	0	0	0	0	0	5	0.108108108	6.891891892	0.054054054	6.945945946	0	7	0	7
679	679	2	18.61666667	146.558	18	23:00:00	6:00:00	6	3	10	1	My partner	7	7	7	7	7	7	6	1	6	1	6	4	7	1	1	1	0	5	2	none	0	1	0	0	0	0	0	0	6	0.108108108	6.891891892	0.054054054	6.945945946	0	7	0	7
680	680	3	16.15	91.788	18	23:45:00	7:30:00	3	1	5	0	My partner	7	7	7	7	7	7	7	1	5	1	7	5	7	1	1	1	0	2	4	just my knees	0	1	0	0	1	0	0	0	5	0.108108108	6.891891892	0.054054054	6.945945946	0	7	0	7
681	681	3	18.91666667	93.587	18	23:45:00	7:30:00	3	3	60	0	My partner	7	7	7	7	7	7	7	1	5	1	6	4	7	1	1	1	0	2	4	just my knees	0	1	0	0	1	0	0	0	6	0.108108108	6.891891892	0.054054054	6.945945946	0	7	0	7
682	682	3	20.96666667	139.225	18	23:45:00	7:30:00	3	3	1 hour 45 mins	0	My partner	7	7	7	7	7	7	6	1	6	1	7	3	7	1	1	1	0	2	4	just my knees	0	1	0	0	1	0	0	0	7	0.108108108	6.891891892	0.054054054	6.945945946	0	7	0	7
683	683	4	11.01666667	105.525	18	10:30:00	7:45:00	4	0	180	0	I am alone	7	7	7	7	7	7	6	1	6	1	6	3	7	1	1	1	1	1	3	stomach was hurting all day and my knees	0	1	0	0	0	0	0	0	2	0.108108108	6.891891892	0.054054054	6.945945946	0	7	0	7
684	684	4	16.1	87.382	18	10:30:00	7:45:00	4	0	60	0	My partner	7	7	7	7	7	7	7	1	5	1	5	3	7	1	1	1	1	1	3	stomach was hurting all day and my knees	0	1	0	0	0	0	0	0	5	0.108108108	6.891891892	0.054054054	6.945945946	0	7	0	7
685	685	4	20.9	154.405	18	10:30:00	7:45:00	4	3	7 mins	0	My partner	7	7	7	7	7	7	5	1	5	1	6	3	7	1	1	1	1	1	3	stomach was hurting all day and my knees	0	1	0	0	0	0	0	0	7	0.108108108	6.891891892	0.054054054	6.945945946	0	7	0	7
686	686	4	8.416666667	226.958	19	23:45:00	7:45:00	7	3	2 hours	1	Other family member(s)	5	5	6	6	4	7	7	3	4	2	5	4	5	2	1	1	0	6	2	work	0	0	0	0	0	0	1	NA	1	0.058823529	4.941176471	-0.333333333	5.333333333	-0.490196078	6.490196078	-0.666666667	6.666666667
687	687	4	11.2	175.904	19	23:45:00	7:45:00	7	0	5	0	Other family member(s)	4	5	7	7	7	7	6	2	4	3	5	5	3	1	1	1	0	6	2	work	0	0	0	0	0	0	1	NA	2	-0.941176471	4.941176471	-0.333333333	5.333333333	0.509803922	6.490196078	0.333333333	6.666666667
688	688	4	13.36666667	198.593	19	23:45:00	7:45:00	7	1	10	0	Other family member(s)	2	2	7	7	7	7	1	7	3	7	2	6	2	6	4	1	0	6	2	work	0	0	0	0	0	0	1	NA	3	-2.941176471	4.941176471	-3.333333333	5.333333333	0.509803922	6.490196078	0.333333333	6.666666667
689	689	5	10.8	75.04	19	22:30:00	4:45:00	2	1	5	1	My partner	6	6	7	7	5	6	5	2	5	2	5	2	4	1	1	1	0	9	5	Pain, being alone, being out of work	1	1	0	0	0	0	0	0	2	1.058823529	4.941176471	0.666666667	5.333333333	0.509803922	6.490196078	0.333333333	6.666666667
690	690	5	13.58333333	170.759	19	22:30:00	4:45:00	2	0	3	0	Other family member(s)	4	3	5	6	3	4	4	4	3	2	5	6	5	1	1	1	0	9	5	Pain, being alone, being out of work	1	1	0	0	0	0	0	0	3	-0.941176471	4.941176471	-2.333333333	5.333333333	-1.490196078	6.490196078	-0.666666667	6.666666667
691	691	5	15.95	141.267	19	22:30:00	4:45:00	2	0	60	0	Other family member(s)	1	2	3	3	5	3	5	3	3	3	4	7	3	1	1	1	0	9	5	Pain, being alone, being out of work	1	1	0	0	0	0	0	0	4	-3.941176471	4.941176471	-3.333333333	5.333333333	-3.490196078	6.490196078	-3.666666667	6.666666667
692	692	5	18.36666667	172.6	19	22:30:00	4:45:00	2	0	120	0	My partner	3	4	7	6	7	7	6	2	3	2	6	4	5	1	1	1	0	9	5	Pain, being alone, being out of work	1	1	0	0	0	0	0	0	6	-1.941176471	4.941176471	-1.333333333	5.333333333	0.509803922	6.490196078	-0.666666667	6.666666667
693	693	5	20.95	1466.687	19	22:30:00	4:45:00	2	0	6 hours	0	My partner	5	6	6	7	7	6	6	2	4	2	4	5	5	1	1	1	0	9	5	Pain, being alone, being out of work	1	1	0	0	0	0	0	0	7	0.058823529	4.941176471	0.666666667	5.333333333	-0.490196078	6.490196078	0.333333333	6.666666667
694	694	6	8.566666667	166.562	19	0:00:00	8:00:00	6	0	30 minutes	0	Other family member(s)	4	4	5	7	6	4	4	3	4	3	4	5	5	3	1	1	0	10	3	none	0	0	0	0	0	0	1	NA	1	-0.941176471	4.941176471	-1.333333333	5.333333333	-1.490196078	6.490196078	0.333333333	6.666666667
695	695	6	10.96666667	148.735	19	0:00:00	8:00:00	6	3	20	0	Other family member(s)	7	7	7	6	7	6	6	2	6	2	6	3	5	2	1	1	0	10	3	none	0	0	0	0	0	0	1	NA	2	2.058823529	4.941176471	1.666666667	5.333333333	0.509803922	6.490196078	-0.666666667	6.666666667
696	696	6	13.46666667	151.55	19	0:00:00	8:00:00	6	1	10	0	Other family member(s)	4	3	7	7	7	4	3	6	4	6	3	7	2	4	1	1	0	10	3	none	0	0	0	0	0	0	1	NA	3	-0.941176471	4.941176471	-2.333333333	5.333333333	0.509803922	6.490196078	0.333333333	6.666666667
697	697	6	16.58333333	2203.889	19	0:00:00	8:00:00	6	0	60	0	My partner	6	5	7	7	7	7	5	3	3	3	5	5	5	3	1	1	0	10	3	none	0	0	0	0	0	0	1	NA	5	1.058823529	4.941176471	-0.333333333	5.333333333	0.509803922	6.490196078	0.333333333	6.666666667
698	698	6	18.75	358.975	19	0:00:00	8:00:00	6	1	20	1	Other family member(s)	5	5	7	5	7	6	1	7	3	7	3	5	2	6	4	1	0	10	3	none	0	0	0	0	0	0	1	NA	6	0.058823529	4.941176471	-0.333333333	5.333333333	0.509803922	6.490196078	-1.666666667	6.666666667
699	699	6	20.95	396.013	19	0:00:00	8:00:00	6	3	10 minutes	0	My partner	5	5	6	7	7	5	5	5	5	4	4	3	4	4	1	1	0	10	3	none	0	0	0	0	0	0	1	NA	7	0.058823529	4.941176471	-0.333333333	5.333333333	-0.490196078	6.490196078	0.333333333	6.666666667
700	700	0	8.466666667	131.118	19	23:44:00	7:10:00	3	3	15 minutes	0	My partner	6	7	7	7	7	7	6	4	5	3	5	3	5	2	1	0	0	13	6	Pain and lack of good sleep	1	1	0	0	0	0	0	0	1	1.058823529	4.941176471	1.666666667	5.333333333	0.509803922	6.490196078	0.333333333	6.666666667
701	701	0	10.58333333	122.934	19	23:44:00	7:10:00	3	1	10	0	Other family member(s)	2	5	7	7	5	5	3	6	5	5	4	3	3	5	1	0	0	13	6	Pain and lack of good sleep	1	1	0	0	0	0	0	0	2	-2.941176471	4.941176471	-0.333333333	5.333333333	0.509803922	6.490196078	0.333333333	6.666666667
702	702	0	13.55	173.071	19	23:44:00	7:10:00	3	1	10	0	My partner	5	6	6	6	6	7	5	3	5	2	5	3	5	2	2	0	0	13	6	Pain and lack of good sleep	1	1	0	0	0	0	0	0	3	0.058823529	4.941176471	0.666666667	5.333333333	-0.490196078	6.490196078	-0.666666667	6.666666667
703	703	0	15.98333333	156.268	19	23:44:00	7:10:00	3	0	30	0	I am alone	5	6	7	5	5	5	5	2	4	3	4	3	5	2	2	0	0	13	6	Pain and lack of good sleep	1	1	0	0	0	0	0	0	4	0.058823529	4.941176471	0.666666667	5.333333333	0.509803922	6.490196078	-1.666666667	6.666666667
704	704	0	18.4	47.376	19	23:44:00	7:10:00	3	1	30	0	I am alone	7	7	7	7	7	7	6	2	5	2	6	2	4	1	1	0	0	13	6	Pain and lack of good sleep	1	1	0	0	0	0	0	0	6	2.058823529	4.941176471	1.666666667	5.333333333	0.509803922	6.490196078	0.333333333	6.666666667
705	705	0	20.81666667	78.498	19	23:44:00	7:10:00	3	3	1 hour	1	My partner	6	6	7	7	7	7	6	2	6	3	6	4	7	2	1	0	0	13	6	Pain and lack of good sleep	1	1	0	0	0	0	0	0	7	1.058823529	4.941176471	0.666666667	5.333333333	0.509803922	6.490196078	0.333333333	6.666666667
706	706	1	8.466666667	106.444	19	10:15:00	7:00:00	4	2	2 minutes	0	I am alone	4	5	7	7	6	7	5	4	5	3	5	3	5	2	2	1	0	8	3	work	0	0	0	0	0	0	1	0	1	-0.941176471	4.941176471	-0.333333333	5.333333333	0.509803922	6.490196078	0.333333333	6.666666667
707	707	1	11.08333333	74.425	19	10:15:00	7:00:00	4	1	45	0	I am alone	4	5	7	7	3	5	3	7	3	7	3	3	2	6	5	1	0	8	3	work	0	0	0	0	0	0	1	0	2	-0.941176471	4.941176471	-0.333333333	5.333333333	0.509803922	6.490196078	0.333333333	6.666666667
708	708	1	13.48333333	86.282	19	10:15:00	7:00:00	4	1	45	1	My partner	4	3	6	5	4	5	2	7	3	7	4	4	3	7	5	1	0	8	3	work	0	0	0	0	0	0	1	0	3	-0.941176471	4.941176471	-2.333333333	5.333333333	-0.490196078	6.490196078	-1.666666667	6.666666667
709	709	1	15.68333333	83.251	19	10:15:00	7:00:00	4	0	30	0	My partner	4	5	6	6	6	5	4	5	4	5	4	5	5	3	3	1	0	8	3	work	0	0	0	0	0	0	1	0	4	-0.941176471	4.941176471	-0.333333333	5.333333333	-0.490196078	6.490196078	-0.666666667	6.666666667
710	710	1	20.88333333	476.023	19	10:15:00	7:00:00	4	1	35 minutes	1	Other family member(s)	5	5	6	6	7	5	5	4	5	5	5	3	5	2	1	1	0	8	3	work	0	0	0	0	0	0	1	0	7	0.058823529	4.941176471	-0.333333333	5.333333333	-0.490196078	6.490196078	-0.666666667	6.666666667
711	711	2	8.333333333	101.046	19	23:00:00	6:00:00	6	2	10 minutes	0	Other family member(s)	5	5	7	7	7	6	5	2	5	2	5	3	4	2	1	1	0	5	2	none	0	1	0	0	0	0	0	0	1	0.058823529	4.941176471	-0.333333333	5.333333333	0.509803922	6.490196078	0.333333333	6.666666667
712	712	2	10.96666667	207.284	19	23:00:00	6:00:00	6	3	20	0	Other family member(s)	6	7	7	7	7	7	6	2	4	3	5	3	5	2	2	1	0	5	2	none	0	1	0	0	0	0	0	0	2	1.058823529	4.941176471	1.666666667	5.333333333	0.509803922	6.490196078	0.333333333	6.666666667
713	713	2	13.45	49.36	19	23:00:00	6:00:00	6	2	45	0	I am alone	7	7	7	7	7	7	6	2	6	2	5	3	4	1	1	1	0	5	2	none	0	1	0	0	0	0	0	0	3	2.058823529	4.941176471	1.666666667	5.333333333	0.509803922	6.490196078	0.333333333	6.666666667
714	714	2	15.85	218.296	19	23:00:00	6:00:00	6	1	90	0	I am alone	5	6	6	7	7	6	5	3	5	2	5	2	5	2	2	1	0	5	2	none	0	1	0	0	0	0	0	0	4	0.058823529	4.941176471	0.666666667	5.333333333	-0.490196078	6.490196078	0.333333333	6.666666667
715	715	2	18.45	121.629	19	23:00:00	6:00:00	6	1	25	1	Other family member(s)	6	7	7	7	7	7	7	3	4	3	6	2	5	1	1	1	0	5	2	none	0	1	0	0	0	0	0	0	6	1.058823529	4.941176471	1.666666667	5.333333333	0.509803922	6.490196078	0.333333333	6.666666667
716	716	3	8.666666667	350.832	19	23:45:00	7:30:00	3	3	30 minutes	0	Other family member(s)	5	6	7	7	6	6	4	3	4	3	4	3	4	1	2	1	0	2	4	just my knees	0	1	0	0	1	0	0	0	1	0.058823529	4.941176471	0.666666667	5.333333333	0.509803922	6.490196078	0.333333333	6.666666667
717	717	3	13.45	218.553	19	23:45:00	7:30:00	3	1	20	1	Other family member(s)	5	6	6	7	7	7	6	2	5	3	6	4	3	1	1	1	0	2	4	just my knees	0	1	0	0	1	0	0	0	3	0.058823529	4.941176471	0.666666667	5.333333333	-0.490196078	6.490196078	0.333333333	6.666666667
718	718	3	15.83333333	81.754	19	23:45:00	7:30:00	3	0	45	0	I am alone	5	4	6	7	6	6	4	3	2	3	4	5	3	2	2	1	0	2	4	just my knees	0	1	0	0	1	0	0	0	4	0.058823529	4.941176471	-1.333333333	5.333333333	-0.490196078	6.490196078	0.333333333	6.666666667
719	719	3	21.05	673.142	19	23:45:00	7:30:00	3	3	20 minutes	0	Other family member(s)	4	5	6	7	7	6	5	3	3	2	5	5	5	1	2	1	0	2	4	just my knees	0	1	0	0	1	0	0	0	7	-0.941176471	4.941176471	-0.333333333	5.333333333	-0.490196078	6.490196078	0.333333333	6.666666667
720	720	4	8.366666667	264.891	19	10:30:00	7:45:00	4	0	30 minutes	0	Other family member(s)	4	3	6	7	5	7	5	3	4	2	5	5	4	1	1	1	1	1	3	stomach was hurting all day and my knees	0	1	0	0	0	0	0	0	1	-0.941176471	4.941176471	-2.333333333	5.333333333	-0.490196078	6.490196078	0.333333333	6.666666667
721	721	4	10.65	62.542	19	10:30:00	7:45:00	4	3	45	1	Other family member(s)	6	6	7	7	7	7	6	3	5	2	5	3	5	2	1	1	1	1	3	stomach was hurting all day and my knees	0	1	0	0	0	0	0	0	2	1.058823529	4.941176471	0.666666667	5.333333333	0.509803922	6.490196078	0.333333333	6.666666667
722	722	4	13.43333333	49.104	19	10:30:00	7:45:00	4	3	10	0	I am alone	7	7	7	7	7	7	6	2	6	2	6	2	5	1	1	1	1	1	3	stomach was hurting all day and my knees	0	1	0	0	0	0	0	0	3	2.058823529	4.941176471	1.666666667	5.333333333	0.509803922	6.490196078	0.333333333	6.666666667
723	723	4	15.98333333	376.633	19	10:30:00	7:45:00	4	3	25	1	I am alone	6	6	6	7	6	7	5	2	5	3	6	4	5	1	1	1	1	1	3	stomach was hurting all day and my knees	0	1	0	0	0	0	0	0	4	1.058823529	4.941176471	0.666666667	5.333333333	-0.490196078	6.490196078	0.333333333	6.666666667
724	724	4	18.51666667	271.234	19	10:30:00	7:45:00	4	1	40	1	Other family member(s)	5	5	6	7	7	6	4	5	3	5	4	5	3	2	1	1	1	1	3	stomach was hurting all day and my knees	0	1	0	0	0	0	0	0	6	0.058823529	4.941176471	-0.333333333	5.333333333	-0.490196078	6.490196078	0.333333333	6.666666667
725	725	4	20.68333333	96.159	19	10:30:00	7:45:00	4	2	30 minutes	0	My partner	5	6	7	7	7	7	6	3	5	2	6	3	6	1	1	1	1	1	3	stomach was hurting all day and my knees	0	1	0	0	0	0	0	0	7	0.058823529	4.941176471	0.666666667	5.333333333	0.509803922	6.490196078	0.333333333	6.666666667
726	726	5	8.733333333	613.962	19	22:30:00	3:35:00	2	0	4 hours	0	Other family member(s)	4	4	6	7	5	7	5	4	3	4	5	5	4	2	1	1	0	6	3	getting meals prepared, washing clothes, straightening up, getting ready for the kids going back to school Tuesday, and my appointments Tues and Wed	0	0	0	0	0	0	1	0	1	-0.941176471	4.941176471	-1.333333333	5.333333333	-0.490196078	6.490196078	0.333333333	6.666666667
727	727	5	11.05	174.901	19	22:30:00	3:35:00	2	3	40	1	Other family member(s)	7	7	7	7	6	7	7	2	6	3	6	4	5	1	1	1	0	6	3	getting meals prepared, washing clothes, straightening up, getting ready for the kids going back to school Tuesday, and my appointments Tues and Wed	0	0	0	0	0	0	1	0	2	2.058823529	4.941176471	1.666666667	5.333333333	0.509803922	6.490196078	0.333333333	6.666666667
728	728	5	16.05	465.475	19	22:30:00	3:35:00	2	0	90	0	Other family member(s)	4	5	7	7	6	6	5	2	4	2	5	3	4	2	2	1	0	6	3	getting meals prepared, washing clothes, straightening up, getting ready for the kids going back to school Tuesday, and my appointments Tues and Wed	0	0	0	0	0	0	1	0	5	-0.941176471	4.941176471	-0.333333333	5.333333333	0.509803922	6.490196078	0.333333333	6.666666667
729	729	5	18.35	73.374	19	22:30:00	3:35:00	2	1	30	0	Other family member(s)	7	6	7	7	6	7	5	3	5	3	5	4	5	2	1	1	0	6	3	getting meals prepared, washing clothes, straightening up, getting ready for the kids going back to school Tuesday, and my appointments Tues and Wed	0	0	0	0	0	0	1	0	6	2.058823529	4.941176471	0.666666667	5.333333333	0.509803922	6.490196078	0.333333333	6.666666667
730	730	5	21.01666667	211.14	19	22:30:00	3:35:00	2	2	15 minutes	0	My partner	6	7	7	7	6	7	6	3	5	3	6	4	5	1	1	1	0	6	3	getting meals prepared, washing clothes, straightening up, getting ready for the kids going back to school Tuesday, and my appointments Tues and Wed	0	0	0	0	0	0	1	0	7	1.058823529	4.941176471	1.666666667	5.333333333	0.509803922	6.490196078	0.333333333	6.666666667
731	731	6	8.166666667	160.952	19	23:30:00	6:15:00	4	0	1 hour 40 minutes	0	I am alone	5	5	6	7	5	5	5	3	4	3	5	6	5	1	1	1	0	6	4	walking for exercise, grocery shopping, muscle spasms	0	0	0	0	0	0	1	NA	1	0.058823529	4.941176471	-0.333333333	5.333333333	-0.490196078	6.490196078	0.333333333	6.666666667
732	732	6	10.63333333	116.954	19	23:30:00	6:15:00	4	1	30	0	Other family member(s)	6	7	7	7	7	6	6	3	5	3	5	3	4	2	1	1	0	6	4	walking for exercise, grocery shopping, muscle spasms	0	0	0	0	0	0	1	NA	2	1.058823529	4.941176471	1.666666667	5.333333333	0.509803922	6.490196078	0.333333333	6.666666667
733	733	6	13.46666667	161.126	19	23:30:00	6:15:00	4	1	15	0	Other family member(s)	4	5	7	7	7	6	4	5	3	4	4	5	3	2	2	1	0	6	4	walking for exercise, grocery shopping, muscle spasms	0	0	0	0	0	0	1	NA	3	-0.941176471	4.941176471	-0.333333333	5.333333333	0.509803922	6.490196078	0.333333333	6.666666667
734	734	6	15.86666667	185.919	19	23:30:00	6:15:00	4	3	20	0	Other family member(s)	6	7	6	7	7	6	5	3	3	4	3	4	3	1	1	1	0	6	4	walking for exercise, grocery shopping, muscle spasms	0	0	0	0	0	0	1	NA	4	1.058823529	4.941176471	1.666666667	5.333333333	-0.490196078	6.490196078	0.333333333	6.666666667
735	735	6	18.33333333	205.507	19	23:30:00	6:15:00	4	0	45	0	My partner	5	6	7	7	6	6	7	2	2	2	5	3	5	1	1	1	0	6	4	walking for exercise, grocery shopping, muscle spasms	0	0	0	0	0	0	1	NA	6	0.058823529	4.941176471	0.666666667	5.333333333	0.509803922	6.490196078	0.333333333	6.666666667
736	736	6	20.6	126.805	19	23:30:00	6:15:00	4	0	2 hours	0	My partner	4	5	6	7	5	5	6	3	2	3	5	7	5	1	1	1	0	6	4	walking for exercise, grocery shopping, muscle spasms	0	0	0	0	0	0	1	NA	7	-0.941176471	4.941176471	-0.333333333	5.333333333	-0.490196078	6.490196078	0.333333333	6.666666667
737	737	5	8.75	472.224	20	22:30:00	4:45:00	2	0	3 hours	0	I am alone	4	5	5	5	5	5	5	6	4	5	3	3	3	5	4	1	0	9	5	Pain, being alone, being out of work	1	1	0	0	0	0	0	0	1	-0.625	4.625	0.354166667	4.645833333	0.291666667	4.708333333	0.333333333	4.666666667
738	738	5	10.86666667	303.023	20	22:30:00	4:45:00	2	0	45	1	I am alone	5	4	4	4	4	5	4	4	4	5	3	5	4	5	5	1	0	9	5	Pain, being alone, being out of work	1	1	0	0	0	0	0	0	2	0.375	4.625	-0.645833333	4.645833333	-0.708333333	4.708333333	-0.666666667	4.666666667
739	739	5	13.31666667	588.054	20	22:30:00	4:45:00	2	1	180	0	Friend(s)	5	5	5	4	5	5	4	4	4	4	5	5	4	5	5	1	0	9	5	Pain, being alone, being out of work	1	1	0	0	0	0	0	0	3	0.375	4.625	0.354166667	4.645833333	0.291666667	4.708333333	-0.666666667	4.666666667
740	740	5	15.8	98.848	20	22:30:00	4:45:00	2	1	120	0	Friend(s)	5	5	5	5	5	5	5	4	4	4	3	4	4	5	5	1	0	9	5	Pain, being alone, being out of work	1	1	0	0	0	0	0	0	4	0.375	4.625	0.354166667	4.645833333	0.291666667	4.708333333	0.333333333	4.666666667
741	741	5	21.23333333	549.697	20	22:30:00	4:45:00	2	1	2 hour	0	Other family member(s)	5	5	3	4	4	5	4	4	4	4	5	4	4	3	5	1	0	9	5	Pain, being alone, being out of work	1	1	0	0	0	0	0	0	7	0.375	4.625	0.354166667	4.645833333	-1.708333333	4.708333333	-0.666666667	4.666666667
742	742	6	11.16666667	152.013	20	0:00:00	8:00:00	6	2	30	0	Other family member(s)	5	5	5	5	5	5	5	3	4	3	4	5	5	3	3	1	0	10	3	none	0	0	0	0	0	0	1	NA	2	0.375	4.625	0.354166667	4.645833333	0.291666667	4.708333333	0.333333333	4.666666667
743	743	6	13.78333333	88.97	20	0:00:00	8:00:00	6	2	120	0	Other family member(s)	5	5	5	5	5	5	5	3	5	2	4	3	5	3	3	1	0	10	3	none	0	0	0	0	0	0	1	NA	3	0.375	4.625	0.354166667	4.645833333	0.291666667	4.708333333	0.333333333	4.666666667
744	744	6	16.06666667	388.856	20	0:00:00	8:00:00	6	2	5	1	Other family member(s)	5	5	5	5	5	5	5	4	3	3	5	3	5	3	3	1	0	10	3	none	0	0	0	0	0	0	1	NA	5	0.375	4.625	0.354166667	4.645833333	0.291666667	4.708333333	0.333333333	4.666666667
745	745	6	21.06666667	351.779	20	0:00:00	8:00:00	6	2	1 hour	0	My partner	5	5	5	5	5	5	5	3	4	3	4	3	5	3	5	1	0	10	3	none	0	0	0	0	0	0	1	NA	7	0.375	4.625	0.354166667	4.645833333	0.291666667	4.708333333	0.333333333	4.666666667
746	746	0	8.3	282.539	20	23:44:00	7:10:00	3	1	45 minutes	0	My partner	5	5	5	5	5	5	5	2	4	4	4	4	5	3	4	0	0	13	6	Pain and lack of good sleep	1	1	0	0	0	0	0	0	1	0.375	4.625	0.354166667	4.645833333	0.291666667	4.708333333	0.333333333	4.666666667
747	747	0	11.08333333	217.364	20	23:44:00	7:10:00	3	1	120	0	Friend(s)	5	5	5	4	4	5	4	3	4	3	4	3	4	3	3	0	0	13	6	Pain and lack of good sleep	1	1	0	0	0	0	0	0	2	0.375	4.625	0.354166667	4.645833333	0.291666667	4.708333333	-0.666666667	4.666666667
748	748	0	13.28333333	688.042	20	23:44:00	7:10:00	3	1	30	0	I am alone	4	5	5	5	4	5	4	5	5	4	4	3	4	3	3	0	0	13	6	Pain and lack of good sleep	1	1	0	0	0	0	0	0	3	-0.625	4.625	0.354166667	4.645833333	0.291666667	4.708333333	0.333333333	4.666666667
749	749	0	15.95	191.583	20	23:44:00	7:10:00	3	1	120	0	Friend(s)	5	5	5	5	5	5	5	3	4	3	4	5	5	2	3	0	0	13	6	Pain and lack of good sleep	1	1	0	0	0	0	0	0	4	0.375	4.625	0.354166667	4.645833333	0.291666667	4.708333333	0.333333333	4.666666667
750	750	0	18.6	92.005	20	23:44:00	7:10:00	3	2	120	0	Other family member(s)	5	5	5	5	5	5	5	3	4	3	4	3	4	3	3	0	0	13	6	Pain and lack of good sleep	1	1	0	0	0	0	0	0	6	0.375	4.625	0.354166667	4.645833333	0.291666667	4.708333333	0.333333333	4.666666667
751	751	0	20.76666667	304.561	20	23:44:00	7:10:00	3	0	45 minutes	0	Friend(s)	5	5	5	5	5	5	4	3	4	3	4	4	5	3	3	0	0	13	6	Pain and lack of good sleep	1	1	0	0	0	0	0	0	7	0.375	4.625	0.354166667	4.645833333	0.291666667	4.708333333	0.333333333	4.666666667
752	752	1	11.16666667	310.231	20	10:15:00	7:00:00	4	2	180	0	Other family member(s)	5	5	5	5	5	5	5	3	3	3	5	3	4	3	3	1	0	8	3	work	0	0	0	0	0	0	1	0	2	0.375	4.625	0.354166667	4.645833333	0.291666667	4.708333333	0.333333333	4.666666667
753	753	1	13.53333333	111.477	20	10:15:00	7:00:00	4	2	90	0	Friend(s)	5	5	5	5	5	5	5	3	4	3	4	4	5	3	3	1	0	8	3	work	0	0	0	0	0	0	1	0	3	0.375	4.625	0.354166667	4.645833333	0.291666667	4.708333333	0.333333333	4.666666667
754	754	1	15.76666667	105.213	20	10:15:00	7:00:00	4	0	30	0	I am alone	5	5	5	5	5	5	5	3	4	3	4	4	4	2	2	1	0	8	3	work	0	0	0	0	0	0	1	0	4	0.375	4.625	0.354166667	4.645833333	0.291666667	4.708333333	0.333333333	4.666666667
755	755	1	18.6	503.107	20	10:15:00	7:00:00	4	2	90	0	Other family member(s)	5	5	5	5	2	5	5	3	5	2	5	3	4	2	4	1	0	8	3	work	0	0	0	0	0	0	1	0	6	0.375	4.625	0.354166667	4.645833333	0.291666667	4.708333333	0.333333333	4.666666667
756	756	2	8.616666667	282.854	20	23:00:00	6:00:00	6	0	4 hours	0	My partner	5	4	5	5	5	4	4	2	3	2	4	3	4	2	3	1	0	5	2	none	0	1	0	0	0	0	0	0	1	0.375	4.625	-0.645833333	4.645833333	0.291666667	4.708333333	0.333333333	4.666666667
757	757	2	10.8	102.638	20	23:00:00	6:00:00	6	1	75	0	Friend(s)	5	5	5	5	5	5	5	2	4	2	3	3	5	3	3	1	0	5	2	none	0	1	0	0	0	0	0	0	2	0.375	4.625	0.354166667	4.645833333	0.291666667	4.708333333	0.333333333	4.666666667
758	758	2	13.61666667	193.155	20	23:00:00	6:00:00	6	1	40	0	Friend(s)	5	5	5	5	5	5	4	2	3	2	4	3	4	2	3	1	0	5	2	none	0	1	0	0	0	0	0	0	3	0.375	4.625	0.354166667	4.645833333	0.291666667	4.708333333	0.333333333	4.666666667
759	759	2	16	117.743	20	23:00:00	6:00:00	6	1	120	0	Other family member(s)	4	4	4	5	5	5	5	2	4	2	4	3	4	3	4	1	0	5	2	none	0	1	0	0	0	0	0	0	5	-0.625	4.625	-0.645833333	4.645833333	-0.708333333	4.708333333	0.333333333	4.666666667
760	760	2	18.48333333	104.618	20	23:00:00	6:00:00	6	2	120	0	Other family member(s)	4	5	5	5	5	5	5	2	2	2	4	3	5	2	3	1	0	5	2	none	0	1	0	0	0	0	0	0	6	-0.625	4.625	0.354166667	4.645833333	0.291666667	4.708333333	0.333333333	4.666666667
761	761	2	20.88333333	373.966	20	23:00:00	6:00:00	6	1	2 hours	0	Friend(s)	5	5	5	4	5	4	4	2	2	2	4	5	5	2	3	1	0	5	2	none	0	1	0	0	0	0	0	0	7	0.375	4.625	0.354166667	4.645833333	0.291666667	4.708333333	-0.666666667	4.666666667
762	762	3	8.433333333	309.837	20	23:45:00	7:30:00	3	1	1 hour	1	I am alone	4	3	5	4	4	4	3	4	3	3	3	5	3	3	3	1	0	2	4	just my knees	0	1	0	0	1	0	0	0	1	-0.625	4.625	-1.645833333	4.645833333	0.291666667	4.708333333	-0.666666667	4.666666667
763	763	3	11.1	206.553	20	23:45:00	7:30:00	3	1	60	0	Friend(s)	5	5	5	5	5	4	4	4	4	3	4	3	5	3	3	1	0	2	4	just my knees	0	1	0	0	1	0	0	0	2	0.375	4.625	0.354166667	4.645833333	0.291666667	4.708333333	0.333333333	4.666666667
764	764	3	13.31666667	93.621	20	23:45:00	7:30:00	3	1	35	0	I am alone	5	5	5	5	5	5	4	3	3	2	4	2	4	2	3	1	0	2	4	just my knees	0	1	0	0	1	0	0	0	3	0.375	4.625	0.354166667	4.645833333	0.291666667	4.708333333	0.333333333	4.666666667
765	765	3	15.8	774.365	20	23:45:00	7:30:00	3	1	45	0	Other family member(s)	4	4	4	5	5	5	4	4	3	5	5	3	5	4	4	1	0	2	4	just my knees	0	1	0	0	1	0	0	0	4	-0.625	4.625	-0.645833333	4.645833333	-0.708333333	4.708333333	0.333333333	4.666666667
766	766	3	18.65	386.487	20	23:45:00	7:30:00	3	1	3	0	Other family member(s)	4	4	4	4	4	5	4	3	4	2	4	3	4	3	3	1	0	2	4	just my knees	0	1	0	0	1	0	0	0	6	-0.625	4.625	-0.645833333	4.645833333	-0.708333333	4.708333333	-0.666666667	4.666666667
767	767	3	20.95	603.146	20	23:45:00	7:30:00	3	2	45 minutes	0	! am alone	4	5	5	5	5	5	4	5	3	4	3	2	4	2	2	1	0	2	4	just my knees	0	1	0	0	1	0	0	0	7	-0.625	4.625	0.354166667	4.645833333	0.291666667	4.708333333	0.333333333	4.666666667
768	768	4	11.16666667	132.031	20	10:30:00	7:45:00	4	1	120	0	Friend(s)	5	4	4	4	4	4	4	3	2	4	3	3	3	3	3	1	1	1	3	stomach was hurting all day and my knees	0	1	0	0	0	0	0	0	2	0.375	4.625	-0.645833333	4.645833333	-0.708333333	4.708333333	-0.666666667	4.666666667
769	769	4	13.18333333	201.122	20	10:30:00	7:45:00	4	0	60	0	I am alone	4	4	4	4	4	4	4	2	3	2	4	4	4	2	2	1	1	1	3	stomach was hurting all day and my knees	0	1	0	0	0	0	0	0	3	-0.625	4.625	-0.645833333	4.645833333	-0.708333333	4.708333333	-0.666666667	4.666666667
770	770	4	15.73333333	186.032	20	10:30:00	7:45:00	4	1	180	0	My partner	5	5	5	4	4	4	4	4	3	2	4	3	3	2	2	1	1	1	3	stomach was hurting all day and my knees	0	1	0	0	0	0	0	0	4	0.375	4.625	0.354166667	4.645833333	0.291666667	4.708333333	-0.666666667	4.666666667
771	771	4	18.26666667	142.547	20	10:30:00	7:45:00	4	1	120	0	Other family member(s)	4	4	4	4	4	4	4	2	2	2	4	3	4	3	2	1	1	1	3	stomach was hurting all day and my knees	0	1	0	0	0	0	0	0	6	-0.625	4.625	-0.645833333	4.645833333	-0.708333333	4.708333333	-0.666666667	4.666666667
772	772	4	20.9	400.003	20	10:30:00	7:45:00	4	1	2 hours	0	My partner	5	5	5	5	4	5	4	2	3	3	3	2	4	2	3	1	1	1	3	stomach was hurting all day and my knees	0	1	0	0	0	0	0	0	7	0.375	4.625	0.354166667	4.645833333	0.291666667	4.708333333	0.333333333	4.666666667
773	773	5	8.65	226.792	20	22:30:00	3:35:00	2	0	2 hours	0	My partner	3	5	5	5	5	5	3	3	3	5	2	2	3	3	3	1	0	6	3	getting meals prepared, washing clothes, straightening up, getting ready for the kids going back to school Tuesday, and my appointments Tues and Wed	0	0	0	0	0	0	1	0	1	-1.625	4.625	0.354166667	4.645833333	0.291666667	4.708333333	0.333333333	4.666666667
774	774	5	11.21666667	454.156	20	22:30:00	3:35:00	2	1	240	0	I am alone	5	5	5	5	4	4	4	3	2	2	3	5	4	2	2	1	0	6	3	getting meals prepared, washing clothes, straightening up, getting ready for the kids going back to school Tuesday, and my appointments Tues and Wed	0	0	0	0	0	0	1	0	2	0.375	4.625	0.354166667	4.645833333	0.291666667	4.708333333	0.333333333	4.666666667
775	775	5	15.9	268.685	20	22:30:00	3:35:00	2	0	180	0	Other family member(s)	4	4	4	4	4	4	4	2	2	2	3	3	4	2	3	1	0	6	3	getting meals prepared, washing clothes, straightening up, getting ready for the kids going back to school Tuesday, and my appointments Tues and Wed	0	0	0	0	0	0	1	0	4	-0.625	4.625	-0.645833333	4.645833333	-0.708333333	4.708333333	-0.666666667	4.666666667
776	776	5	18.23333333	132.14	20	22:30:00	3:35:00	2	0	120	0	Other family member(s)	4	4	4	4	4	4	4	2	2	2	4	3	5	2	2	1	0	6	3	getting meals prepared, washing clothes, straightening up, getting ready for the kids going back to school Tuesday, and my appointments Tues and Wed	0	0	0	0	0	0	1	0	6	-0.625	4.625	-0.645833333	4.645833333	-0.708333333	4.708333333	-0.666666667	4.666666667
777	777	6	10.56666667	104.901	20	23:30:00	6:15:00	4	0	240	0	My pet(s)	5	5	5	5	5	5	4	2	3	2	4	2	4	2	2	1	0	6	4	walking for exercise, grocery shopping, muscle spasms	0	0	0	0	0	0	1	NA	2	0.375	4.625	0.354166667	4.645833333	0.291666667	4.708333333	0.333333333	4.666666667
778	778	6	13.71666667	909.392	20	23:30:00	6:15:00	4	1	120	0	Other family member(s)	5	4	5	5	5	5	5	2	3	2	5	2	4	2	2	1	0	6	4	walking for exercise, grocery shopping, muscle spasms	0	0	0	0	0	0	1	NA	3	0.375	4.625	-0.645833333	4.645833333	0.291666667	4.708333333	0.333333333	4.666666667
779	779	6	15.93333333	147.746	20	23:30:00	6:15:00	4	2	30	0	Other family member(s)	4	5	5	5	5	4	4	2	3	2	4	2	4	2	2	1	0	6	4	walking for exercise, grocery shopping, muscle spasms	0	0	0	0	0	0	1	NA	4	-0.625	4.625	0.354166667	4.645833333	0.291666667	4.708333333	0.333333333	4.666666667
780	780	6	21	180.167	20	23:30:00	6:15:00	4	1	1 hour	0	Other family member(s)	4	4	4	4	4	4	4	5	2	2	4	5	4	2	3	1	0	6	4	walking for exercise, grocery shopping, muscle spasms	0	0	0	0	0	0	1	NA	7	-0.625	4.625	-0.645833333	4.645833333	-0.708333333	4.708333333	-0.666666667	4.666666667
781	781	0	8.483333333	189.649	20	8:26:00	23:30:00	4	0	5 hours	0	My partner	4	4	5	5	5	5	4	2	2	2	3	3	4	2	2	1	1	25	6	coming back to my mother's house it gives me so much anxiety to walk into her house	1	1	0	0	1	0	0	0	1	-0.625	4.625	-0.645833333	4.645833333	0.291666667	4.708333333	0.333333333	4.666666667
782	782	0	13.46666667	108.995	20	8:26:00	23:30:00	4	1	180	0	I am alone	5	5	5	5	5	5	4	2	3	2	3	3	4	2	2	1	1	25	6	coming back to my mother's house it gives me so much anxiety to walk into her house	1	1	0	0	1	0	0	0	3	0.375	4.625	0.354166667	4.645833333	0.291666667	4.708333333	0.333333333	4.666666667
783	783	0	15.9	585.496	20	8:26:00	23:30:00	4	1	25	0	Other family member(s)	5	4	4	4	4	4	4	2	2	2	4	2	4	2	3	1	1	25	6	coming back to my mother's house it gives me so much anxiety to walk into her house	1	1	0	0	1	0	0	0	4	0.375	4.625	-0.645833333	4.645833333	-0.708333333	4.708333333	-0.666666667	4.666666667
784	784	0	18.36666667	108.38	20	8:26:00	23:30:00	4	1	45	0	Other family member(s)	4	4	4	4	4	4	4	2	2	2	4	6	4	2	2	1	1	25	6	coming back to my mother's house it gives me so much anxiety to walk into her house	1	1	0	0	1	0	0	0	6	-0.625	4.625	-0.645833333	4.645833333	-0.708333333	4.708333333	-0.666666667	4.666666667
785	785	3	8.5	214.921	21	23:45:00	7:30:00	3	3	15 minutes	0	I am alone	5	4	1	1	4	1	5	1	3	1	4	3	5	1	5	1	0	2	4	just my knees	0	1	0	0	1	0	0	0	1	0.3	4.7	-0.633333333	4.633333333	-3.966666667	4.966666667	-4.8	5.8
786	786	3	16.2	155.049	21	23:45:00	7:30:00	3	2	60	0	People I don't know	5	6	6	6	6	6	5	1	4	2	5	3	7	1	5	1	0	2	4	just my knees	0	1	0	0	1	0	0	0	5	0.3	4.7	1.366666667	4.633333333	1.033333333	4.966666667	0.2	5.8
787	787	3	18.13333333	122.336	21	23:45:00	7:30:00	3	1	45	1	I am alone	4	4	1	3	6	5	7	3	3	1	6	6	6	1	3	1	0	2	4	just my knees	0	1	0	0	1	0	0	0	6	-0.7	4.7	-0.633333333	4.633333333	-3.966666667	4.966666667	-2.8	5.8
788	788	3	20.91666667	274.052	21	23:45:00	7:30:00	3	1	3 hours	1	! am alone	4	3	5	5	5	4	6	6	3	5	4	6	4	2	5	1	0	2	4	just my knees	0	1	0	0	1	0	0	0	7	-0.7	4.7	-1.633333333	4.633333333	0.033333333	4.966666667	-0.8	5.8
789	789	4	8.7	301.335	21	10:30:00	7:45:00	4	1	30 minutes	0	Co-worker(s)	5	6	4	6	6	5	7	3	5	1	5	2	6	1	2	1	1	1	3	stomach was hurting all day and my knees	0	1	0	0	0	0	0	0	1	0.3	4.7	1.366666667	4.633333333	-0.966666667	4.966666667	0.2	5.8
790	790	4	11.03333333	100.894	21	10:30:00	7:45:00	4	3	5	0	Co-worker(s)	5	5	6	5	6	6	6	2	5	2	5	5	5	1	3	1	1	1	3	stomach was hurting all day and my knees	0	1	0	0	0	0	0	0	2	0.3	4.7	0.366666667	4.633333333	1.033333333	4.966666667	-0.8	5.8
791	791	4	13.43333333	143.394	21	10:30:00	7:45:00	4	3	20	0	Co-worker(s)	6	6	5	6	5	5	6	4	6	1	5	5	3	1	3	1	1	1	3	stomach was hurting all day and my knees	0	1	0	0	0	0	0	0	3	1.3	4.7	1.366666667	4.633333333	0.033333333	4.966666667	0.2	5.8
792	792	4	15.63333333	94.303	21	10:30:00	7:45:00	4	2	30	0	People I don't know	5	5	6	7	5	5	5	1	5	1	5	6	5	1	3	1	1	1	3	stomach was hurting all day and my knees	0	1	0	0	0	0	0	0	4	0.3	4.7	0.366666667	4.633333333	1.033333333	4.966666667	1.2	5.8
793	793	4	18.36666667	112.134	21	10:30:00	7:45:00	4	1	80	1	I am alone	4	4	5	6	4	4	4	2	4	4	4	4	4	2	3	1	1	1	3	stomach was hurting all day and my knees	0	1	0	0	0	0	0	0	6	-0.7	4.7	-0.633333333	4.633333333	0.033333333	4.966666667	0.2	5.8
794	794	4	21.2	237.715	21	10:30:00	7:45:00	4	1	1 hour	1	! am alone	2	3	4	5	6	4	5	4	5	4	4	3	7	2	3	1	1	1	3	stomach was hurting all day and my knees	0	1	0	0	0	0	0	0	7	-2.7	4.7	-1.633333333	4.633333333	-0.966666667	4.966666667	-0.8	5.8
795	795	5	11.28333333	98.486	21	22:30:00	3:35:00	2	1	20	0	I am alone	4	4	5	7	5	5	5	4	4	3	3	3	4	3	4	1	0	6	3	getting meals prepared, washing clothes, straightening up, getting ready for the kids going back to school Tuesday, and my appointments Tues and Wed	0	0	0	0	0	0	1	0	2	-0.7	4.7	-0.633333333	4.633333333	0.033333333	4.966666667	1.2	5.8
796	796	5	13.45	121.011	21	22:30:00	3:35:00	2	1	60	0	I am alone	4	4	5	5	4	4	4	6	3	5	1	7	2	5	7	1	0	6	3	getting meals prepared, washing clothes, straightening up, getting ready for the kids going back to school Tuesday, and my appointments Tues and Wed	0	0	0	0	0	0	1	0	3	-0.7	4.7	-0.633333333	4.633333333	0.033333333	4.966666667	-0.8	5.8
797	797	5	16.28333333	139.503	21	22:30:00	3:35:00	2	3	10	1	People I don't know	4	4	6	6	6	6	6	1	5	2	4	5	5	3	7	1	0	6	3	getting meals prepared, washing clothes, straightening up, getting ready for the kids going back to school Tuesday, and my appointments Tues and Wed	0	0	0	0	0	0	1	0	5	-0.7	4.7	-0.633333333	4.633333333	1.033333333	4.966666667	0.2	5.8
798	798	5	18.48333333	154.963	21	22:30:00	3:35:00	2	1	90	0	I am alone	3	4	5	6	4	3	3	5	1	1	1	7	2	6	7	1	0	6	3	getting meals prepared, washing clothes, straightening up, getting ready for the kids going back to school Tuesday, and my appointments Tues and Wed	0	0	0	0	0	0	1	0	6	-1.7	4.7	-0.633333333	4.633333333	0.033333333	4.966666667	0.2	5.8
799	799	5	20.93333333	250.517	21	22:30:00	3:35:00	2	1	2 hours	1	! am alone	4	3	4	4	3	3	2	3	1	3	3	5	4	4	7	1	0	6	3	getting meals prepared, washing clothes, straightening up, getting ready for the kids going back to school Tuesday, and my appointments Tues and Wed	0	0	0	0	0	0	1	0	7	-0.7	4.7	-1.633333333	4.633333333	-0.966666667	4.966666667	-1.8	5.8
800	800	6	11.01666667	103.343	21	23:30:00	6:15:00	4	0	3	0	I am alone	5	5	7	6	5	5	5	2	5	1	5	4	5	2	5	1	0	6	4	walking for exercise, grocery shopping, muscle spasms	0	0	0	0	0	0	1	NA	2	0.3	4.7	0.366666667	4.633333333	2.033333333	4.966666667	0.2	5.8
801	801	6	13.46666667	111.385	21	23:30:00	6:15:00	4	3	30	0	People I don't know	6	5	6	5	5	6	5	3	5	4	4	2	5	2	6	1	0	6	4	walking for exercise, grocery shopping, muscle spasms	0	0	0	0	0	0	1	NA	3	1.3	4.7	0.366666667	4.633333333	1.033333333	4.966666667	-0.8	5.8
802	802	6	16.13333333	110.801	21	23:30:00	6:15:00	4	1	10	1	I am alone	6	5	5	5	6	7	4	1	4	1	4	2	7	2	5	1	0	6	4	walking for exercise, grocery shopping, muscle spasms	0	0	0	0	0	0	1	NA	5	1.3	4.7	0.366666667	4.633333333	0.033333333	4.966666667	-0.8	5.8
803	803	6	18.43333333	91.965	21	23:30:00	6:15:00	4	1	20	1	I am alone	4	4	4	6	5	5	7	1	4	1	6	5	6	4	6	1	0	6	4	walking for exercise, grocery shopping, muscle spasms	0	0	0	0	0	0	1	NA	6	-0.7	4.7	-0.633333333	4.633333333	-0.966666667	4.966666667	0.2	5.8
804	804	0	8.55	228.872	21	8:26:00	23:30:00	4	0	30 minutes	0	I am alone	4	5	4	5	5	5	6	1	4	1	4	4	6	3	4	1	1	25	6	coming back to my mother's house it gives me so much anxiety to walk into her house	1	1	0	0	1	0	0	0	1	-0.7	4.7	0.366666667	4.633333333	-0.966666667	4.966666667	-0.8	5.8
805	805	0	10.76666667	150.044	21	8:26:00	23:30:00	4	2	13	0	Co-worker(s)	6	5	5	6	6	6	6	3	5	1	5	4	7	3	5	1	1	25	6	coming back to my mother's house it gives me so much anxiety to walk into her house	1	1	0	0	1	0	0	0	2	1.3	4.7	0.366666667	4.633333333	0.033333333	4.966666667	0.2	5.8
806	806	0	13.7	87.311	21	8:26:00	23:30:00	4	2	20	0	Co-worker(s)	5	5	6	7	5	6	6	1	5	3	5	2	5	2	6	1	1	25	6	coming back to my mother's house it gives me so much anxiety to walk into her house	1	1	0	0	1	0	0	0	3	0.3	4.7	0.366666667	4.633333333	1.033333333	4.966666667	1.2	5.8
807	807	0	20.85	218.635	21	8:26:00	23:30:00	4	1	3 hours	0	! am alone	6	5	6	7	6	6	6	3	4	2	4	3	1	2	7	1	1	25	6	coming back to my mother's house it gives me so much anxiety to walk into her house	1	1	0	0	1	0	0	0	7	1.3	4.7	0.366666667	4.633333333	1.033333333	4.966666667	1.2	5.8
808	808	1	11.33333333	307.66	21	22:00:00	6:00:00	5	3	60	0	Co-worker(s)	5	5	6	7	6	6	6	2	5	2	4	2	6	2	4	1	0	25	4	work	0	0	0	0	0	0	1	0	2	0.3	4.7	0.366666667	4.633333333	1.033333333	4.966666667	1.2	5.8
809	809	1	13.58333333	87.132	21	22:00:00	6:00:00	5	1	10	0	People I don't know	5	5	5	7	5	5	5	2	5	2	5	3	5	2	5	1	0	25	4	work	0	0	0	0	0	0	1	0	3	0.3	4.7	0.366666667	4.633333333	0.033333333	4.966666667	1.2	5.8
810	810	1	16.01666667	105.167	21	22:00:00	6:00:00	5	3	60	0	Co-worker(s)	5	5	5	7	5	5	5	1	5	1	5	3	5	2	5	1	0	25	4	work	0	0	0	0	0	0	1	0	5	0.3	4.7	0.366666667	4.633333333	0.033333333	4.966666667	1.2	5.8
811	811	1	18.26666667	78.941	21	22:00:00	6:00:00	5	1	60	0	I am alone	5	5	5	7	5	5	5	1	4	3	4	4	5	2	6	1	0	25	4	work	0	0	0	0	0	0	1	0	6	0.3	4.7	0.366666667	4.633333333	0.033333333	4.966666667	1.2	5.8
812	812	3	10.93333333	240.32	21	23:00:00	6:00:00	5	2	60	0	Co-worker(s)	5	5	5	7	6	5	6	3	5	3	5	3	3	3	4	1	0	10	5	pain in my leg	0	0	0	0	0	0	1	0	2	0.3	4.7	0.366666667	4.633333333	0.033333333	4.966666667	1.2	5.8
813	813	3	13.5	210.162	21	23:00:00	6:00:00	5	2	60	1	Co-worker(s)	5	5	6	7	6	7	6	2	5	2	5	3	7	3	4	1	0	10	5	pain in my leg	0	0	0	0	0	0	1	0	3	0.3	4.7	0.366666667	4.633333333	1.033333333	4.966666667	1.2	5.8
814	814	3	16.06666667	71.698	21	23:00:00	6:00:00	5	2	120	0	I am alone	5	5	6	7	5	5	6	2	5	2	5	6	5	2	4	1	0	10	5	pain in my leg	0	0	0	0	0	0	1	0	5	0.3	4.7	0.366666667	4.633333333	1.033333333	4.966666667	1.2	5.8
815	815	4	8.216666667	117.933	22	10:30:00	7:45:00	4	3	20mins	1	I am alone	6	6	6	6	6	6	6	2	6	2	5	2	6	1	3	1	1	1	3	stomach was hurting all day and my knees	0	1	0	0	0	0	0	0	1	-0.803921569	6.803921569	-0.764705882	6.764705882	-0.745098039	6.745098039	-0.705882353	6.705882353
816	816	4	10.78333333	71.86	22	10:30:00	7:45:00	4	0	30	0	I am alone	7	7	7	7	7	7	6	2	6	1	5	1	6	1	2	1	1	1	3	stomach was hurting all day and my knees	0	1	0	0	0	0	0	0	2	0.196078431	6.803921569	0.235294118	6.764705882	0.254901961	6.745098039	0.294117647	6.705882353
817	817	4	13.7	92.172	22	10:30:00	7:45:00	4	3	15	0	I am alone	7	7	7	7	7	7	7	1	6	1	6	1	7	1	2	1	1	1	3	stomach was hurting all day and my knees	0	1	0	0	0	0	0	0	3	0.196078431	6.803921569	0.235294118	6.764705882	0.254901961	6.745098039	0.294117647	6.705882353
818	818	4	18.16666667	84.606	22	10:30:00	7:45:00	4	3	60	0	Others	7	7	7	7	7	7	2	1	6	1	6	1	6	1	1	1	1	1	3	stomach was hurting all day and my knees	0	1	0	0	0	0	0	0	6	0.196078431	6.803921569	0.235294118	6.764705882	0.254901961	6.745098039	0.294117647	6.705882353
819	819	4	20.56666667	156.817	22	10:30:00	7:45:00	4	3	45min	0	Others	7	6	6	6	6	6	7	1	1	1	6	2	2	1	3	1	1	1	3	stomach was hurting all day and my knees	0	1	0	0	0	0	0	0	7	0.196078431	6.803921569	-0.764705882	6.764705882	-0.745098039	6.745098039	-0.705882353	6.705882353
820	820	5	13.5	102.607	22	22:30:00	3:35:00	2	0	45	0	I am alone	6	6	6	6	6	5	6	1	4	1	5	2	5	2	3	1	0	6	3	getting meals prepared, washing clothes, straightening up, getting ready for the kids going back to school Tuesday, and my appointments Tues and Wed	0	0	0	0	0	0	1	0	3	-0.803921569	6.803921569	-0.764705882	6.764705882	-0.745098039	6.745098039	-0.705882353	6.705882353
821	821	5	16.3	84.098	22	22:30:00	3:35:00	2	2	20	0	Others	7	7	7	7	7	7	7	1	5	2	5	2	5	2	1	1	0	6	3	getting meals prepared, washing clothes, straightening up, getting ready for the kids going back to school Tuesday, and my appointments Tues and Wed	0	0	0	0	0	0	1	0	5	0.196078431	6.803921569	0.235294118	6.764705882	0.254901961	6.745098039	0.294117647	6.705882353
822	822	5	18.1	84.349	22	22:30:00	3:35:00	2	3	15	0	I am alone	7	6	6	6	6	5	6	1	5	1	5	1	6	1	2	1	0	6	3	getting meals prepared, washing clothes, straightening up, getting ready for the kids going back to school Tuesday, and my appointments Tues and Wed	0	0	0	0	0	0	1	0	6	0.196078431	6.803921569	-0.764705882	6.764705882	-0.745098039	6.745098039	-0.705882353	6.705882353
823	823	5	20.93333333	119.973	22	22:30:00	3:35:00	2	1	40min	0	Others	7	7	6	5	6	6	6	2	4	1	5	2	6	2	3	1	0	6	3	getting meals prepared, washing clothes, straightening up, getting ready for the kids going back to school Tuesday, and my appointments Tues and Wed	0	0	0	0	0	0	1	0	7	0.196078431	6.803921569	0.235294118	6.764705882	-0.745098039	6.745098039	-1.705882353	6.705882353
824	824	6	8.1	101.996	22	23:30:00	6:15:00	4	3	10min	0	I am alone	5	5	5	5	5	5	4	2	2	2	4	4	4	2	3	1	0	6	4	walking for exercise, grocery shopping, muscle spasms	0	0	0	0	0	0	1	NA	1	-1.803921569	6.803921569	-1.764705882	6.764705882	-1.745098039	6.745098039	-1.705882353	6.705882353
825	825	6	10.58333333	39.224	22	23:30:00	6:15:00	4	1	30	0	Others	6	6	6	6	6	6	5	2	4	2	4	3	4	1	2	1	0	6	4	walking for exercise, grocery shopping, muscle spasms	0	0	0	0	0	0	1	NA	2	-0.803921569	6.803921569	-0.764705882	6.764705882	-0.745098039	6.745098039	-0.705882353	6.705882353
826	826	6	13.83333333	110.655	22	23:30:00	6:15:00	4	1	75	1	I am alone	6	6	6	6	5	6	7	2	5	1	5	4	4	1	1	1	0	6	4	walking for exercise, grocery shopping, muscle spasms	0	0	0	0	0	0	1	NA	3	-0.803921569	6.803921569	-0.764705882	6.764705882	-0.745098039	6.745098039	-0.705882353	6.705882353
827	827	6	15.86666667	43.3	22	23:30:00	6:15:00	4	1	10	1	I am alone	7	6	6	6	6	6	5	1	5	2	4	4	5	1	1	1	0	6	4	walking for exercise, grocery shopping, muscle spasms	0	0	0	0	0	0	1	NA	4	0.196078431	6.803921569	-0.764705882	6.764705882	-0.745098039	6.745098039	-0.705882353	6.705882353
828	828	6	18.35	79.134	22	23:30:00	6:15:00	4	1	120	0	Others	7	7	7	7	7	7	5	1	4	2	4	4	4	1	1	1	0	6	4	walking for exercise, grocery shopping, muscle spasms	0	0	0	0	0	0	1	NA	6	0.196078431	6.803921569	0.235294118	6.764705882	0.254901961	6.745098039	0.294117647	6.705882353
829	829	6	21.08333333	132.475	22	23:30:00	6:15:00	4	1	30	0	! am alone	7	7	7	7	7	7	5	1	1	1	4	4	3	2	4	1	0	6	4	walking for exercise, grocery shopping, muscle spasms	0	0	0	0	0	0	1	NA	7	0.196078431	6.803921569	0.235294118	6.764705882	0.254901961	6.745098039	0.294117647	6.705882353
830	830	0	8.066666667	91.075	22	8:26:00	23:30:00	4	0	6hrs	0	I am alone	6	6	6	6	6	6	5	1	4	1	5	2	7	1	3	1	1	25	6	coming back to my mother's house it gives me so much anxiety to walk into her house	1	1	0	0	1	0	0	0	1	-0.803921569	6.803921569	-0.764705882	6.764705882	-0.745098039	6.745098039	-0.705882353	6.705882353
831	831	0	10.91666667	41.205	22	8:26:00	23:30:00	4	1	20	0	I am alone	7	7	7	7	7	7	5	1	5	1	5	3	5	2	5	1	1	25	6	coming back to my mother's house it gives me so much anxiety to walk into her house	1	1	0	0	1	0	0	0	2	0.196078431	6.803921569	0.235294118	6.764705882	0.254901961	6.745098039	0.294117647	6.705882353
832	832	0	13.26666667	39.932	22	8:26:00	23:30:00	4	1	60	0	I am alone	7	7	7	7	7	7	6	1	5	1	5	1	6	1	2	1	1	25	6	coming back to my mother's house it gives me so much anxiety to walk into her house	1	1	0	0	1	0	0	0	3	0.196078431	6.803921569	0.235294118	6.764705882	0.254901961	6.745098039	0.294117647	6.705882353
833	833	0	18.25	66.548	22	8:26:00	23:30:00	4	1	60	0	I am alone	7	7	7	6	6	7	6	2	1	1	4	2	6	3	3	1	1	25	6	coming back to my mother's house it gives me so much anxiety to walk into her house	1	1	0	0	1	0	0	0	6	0.196078431	6.803921569	0.235294118	6.764705882	0.254901961	6.745098039	-0.705882353	6.705882353
834	834	0	20.63333333	100.521	22	8:26:00	23:30:00	4	0	20	0	! am alone	6	6	6	6	6	6	5	2	4	2	7	4	4	5	1	1	1	25	6	coming back to my mother's house it gives me so much anxiety to walk into her house	1	1	0	0	1	0	0	0	7	-0.803921569	6.803921569	-0.764705882	6.764705882	-0.745098039	6.745098039	-0.705882353	6.705882353
835	835	1	8.583333333	96.815	22	22:00:00	6:00:00	5	3	10	1	I am alone	7	7	7	7	7	7	7	1	4	1	5	2	6	2	1	1	0	25	4	work	0	0	0	0	0	0	1	0	1	0.196078431	6.803921569	0.235294118	6.764705882	0.254901961	6.745098039	0.294117647	6.705882353
836	836	1	11.06666667	50.01	22	22:00:00	6:00:00	5	1	30	0	Co-worker(s)	7	7	7	7	7	7	7	1	5	1	4	2	5	2	3	1	0	25	4	work	0	0	0	0	0	0	1	0	2	0.196078431	6.803921569	0.235294118	6.764705882	0.254901961	6.745098039	0.294117647	6.705882353
837	837	1	13.35	49.269	22	22:00:00	6:00:00	5	1	20	1	I am alone	7	7	7	7	7	7	5	1	4	1	5	4	5	2	3	1	0	25	4	work	0	0	0	0	0	0	1	0	3	0.196078431	6.803921569	0.235294118	6.764705882	0.254901961	6.745098039	0.294117647	6.705882353
838	838	1	15.73333333	32.014	22	22:00:00	6:00:00	5	1	20	1	I am alone	7	7	7	7	7	7	6	2	5	1	5	4	6	2	3	1	0	25	4	work	0	0	0	0	0	0	1	0	4	0.196078431	6.803921569	0.235294118	6.764705882	0.254901961	6.745098039	0.294117647	6.705882353
839	839	1	18.13333333	46.148	22	22:00:00	6:00:00	5	1	30	1	People I don't know	7	7	7	7	7	7	4	2	5	1	5	3	5	2	3	1	0	25	4	work	0	0	0	0	0	0	1	0	6	0.196078431	6.803921569	0.235294118	6.764705882	0.254901961	6.745098039	0.294117647	6.705882353
840	840	1	20.78333333	346.224	22	22:00:00	6:00:00	5	0	40	0	! am alone	7	7	7	7	7	7	7	7	7	7	7	1	1	1	2	1	0	25	4	work	0	0	0	0	0	0	1	0	7	0.196078431	6.803921569	0.235294118	6.764705882	0.254901961	6.745098039	0.294117647	6.705882353
841	841	2	8.4	64.601	22	23:00:00	6:00:00	6	3	20	1	I am alone	7	7	7	7	7	7	6	1	5	1	5	2	6	1	2	1	1	10	3	driving	0	0	0	0	0	0	1	NA	1	0.196078431	6.803921569	0.235294118	6.764705882	0.254901961	6.745098039	0.294117647	6.705882353
842	842	2	10.96666667	84.541	22	23:00:00	6:00:00	6	1	20	1	Co-worker(s)	7	7	7	7	7	7	6	1	5	1	5	2	6	2	2	1	1	10	3	driving	0	0	0	0	0	0	1	NA	2	0.196078431	6.803921569	0.235294118	6.764705882	0.254901961	6.745098039	0.294117647	6.705882353
843	843	2	13.41666667	49.505	22	23:00:00	6:00:00	6	1	45	0	Co-worker(s)	7	7	7	7	7	7	5	1	4	1	4	2	6	3	3	1	1	10	3	driving	0	0	0	0	0	0	1	NA	3	0.196078431	6.803921569	0.235294118	6.764705882	0.254901961	6.745098039	0.294117647	6.705882353
844	844	2	15.96666667	43.561	22	23:00:00	6:00:00	6	1	30	1	Co-worker(s)	7	7	7	7	7	7	6	2	5	1	5	3	5	1	2	1	1	10	3	driving	0	0	0	0	0	0	1	NA	4	0.196078431	6.803921569	0.235294118	6.764705882	0.254901961	6.745098039	0.294117647	6.705882353
845	845	2	18.13333333	47.092	22	23:00:00	6:00:00	6	0	30	0	I am alone	7	7	7	7	7	7	5	1	4	1	5	3	6	2	3	1	1	10	3	driving	0	0	0	0	0	0	1	NA	6	0.196078431	6.803921569	0.235294118	6.764705882	0.254901961	6.745098039	0.294117647	6.705882353
846	846	2	21	143.996	22	23:00:00	6:00:00	6	1	10	1	! am alone	7	7	7	7	7	7	5	1	4	2	5	4	5	2	3	1	1	10	3	driving	0	0	0	0	0	0	1	NA	7	0.196078431	6.803921569	0.235294118	6.764705882	0.254901961	6.745098039	0.294117647	6.705882353
847	847	3	8.216666667	66.518	22	23:00:00	6:00:00	5	3	10	0	I am alone	7	7	7	7	7	7	5	1	5	1	5	2	6	1	2	1	0	10	5	pain in my leg	0	0	0	0	0	0	1	0	1	0.196078431	6.803921569	0.235294118	6.764705882	0.254901961	6.745098039	0.294117647	6.705882353
848	848	3	10.88333333	48.703	22	23:00:00	6:00:00	5	1	60	0	Co-worker(s)	7	7	7	7	7	7	5	1	4	1	6	1	7	2	2	1	0	10	5	pain in my leg	0	0	0	0	0	0	1	0	2	0.196078431	6.803921569	0.235294118	6.764705882	0.254901961	6.745098039	0.294117647	6.705882353
849	849	3	18.21666667	46.913	22	23:00:00	6:00:00	5	1	10	1	Other family member(s)	7	7	7	7	7	7	5	1	5	1	5	3	6	1	2	1	0	10	5	pain in my leg	0	0	0	0	0	0	1	0	6	0.196078431	6.803921569	0.235294118	6.764705882	0.254901961	6.745098039	0.294117647	6.705882353
850	850	4	8.333333333	205.297	22	23:00:00	6:00:00	6	1	20	0	Co-worker(s)	6	7	7	7	7	7	6	2	5	1	5	2	5	1	1	1	1	15	3	lifting	0	0	0	0	0	0	1	NA	1	-0.803921569	6.803921569	0.235294118	6.764705882	0.254901961	6.745098039	0.294117647	6.705882353
851	851	4	10.83333333	35.526	22	23:00:00	6:00:00	6	3	20	0	Co-worker(s)	7	7	7	7	7	7	6	2	5	1	5	2	6	1	2	1	1	15	3	lifting	0	0	0	0	0	0	1	NA	2	0.196078431	6.803921569	0.235294118	6.764705882	0.254901961	6.745098039	0.294117647	6.705882353
852	852	4	13.48333333	40.935	22	23:00:00	6:00:00	6	3	15	0	I am alone	7	7	7	7	7	7	5	1	6	1	5	2	6	2	2	1	1	15	3	lifting	0	0	0	0	0	0	1	NA	3	0.196078431	6.803921569	0.235294118	6.764705882	0.254901961	6.745098039	0.294117647	6.705882353
853	853	4	15.9	84.023	22	23:00:00	6:00:00	6	3	10	1	I am alone	7	7	7	7	7	6	5	1	5	1	5	2	6	1	2	1	1	15	3	lifting	0	0	0	0	0	0	1	NA	4	0.196078431	6.803921569	0.235294118	6.764705882	0.254901961	6.745098039	0.294117647	6.705882353
854	854	4	18.48333333	119.455	22	23:00:00	6:00:00	6	0	20	0	I am alone	7	7	7	7	7	7	7	2	6	1	5	3	5	2	2	1	1	15	3	lifting	0	0	0	0	0	0	1	NA	6	0.196078431	6.803921569	0.235294118	6.764705882	0.254901961	6.745098039	0.294117647	6.705882353
855	855	4	20.93333333	71.85	22	23:00:00	6:00:00	6	3	10	1	! am alone	7	7	7	7	7	7	5	1	4	2	5	2	6	2	2	1	1	15	3	lifting	0	0	0	0	0	0	1	NA	7	0.196078431	6.803921569	0.235294118	6.764705882	0.254901961	6.745098039	0.294117647	6.705882353
856	856	5	11.21666667	95.809	22	8:16:00	8:17:00	3	0	120	0	I am alone	6	6	6	6	6	6	5	2	5	3	5	2	5	2	2	1	0	20	1	none	0	0	0	0	0	0	1	NA	2	-0.803921569	6.803921569	-0.764705882	6.764705882	-0.745098039	6.745098039	-0.705882353	6.705882353
857	857	5	13.41666667	50.055	22	8:16:00	8:17:00	3	1	30	0	Other family member(s)	7	7	7	7	7	7	6	2	6	1	6	1	6	1	1	1	0	20	1	none	0	0	0	0	0	0	1	NA	3	0.196078431	6.803921569	0.235294118	6.764705882	0.254901961	6.745098039	0.294117647	6.705882353
858	858	5	16.01666667	42.043	22	8:16:00	8:17:00	3	1	20	0	I am alone	7	7	7	7	7	7	7	1	4	1	6	2	6	2	2	1	0	20	1	none	0	0	0	0	0	0	1	NA	5	0.196078431	6.803921569	0.235294118	6.764705882	0.254901961	6.745098039	0.294117647	6.705882353
859	859	5	18.63333333	36.737	22	8:16:00	8:17:00	3	1	30	0	I am alone	7	7	7	7	7	7	7	7	5	1	6	1	6	2	2	1	0	20	1	none	0	0	0	0	0	0	1	NA	6	0.196078431	6.803921569	0.235294118	6.764705882	0.254901961	6.745098039	0.294117647	6.705882353
860	860	5	20.8	58.327	22	8:16:00	8:17:00	3	1	60min	0	! am alone	7	7	7	7	7	7	7	1	5	1	5	1	7	1	2	1	0	20	1	none	0	0	0	0	0	0	1	NA	7	0.196078431	6.803921569	0.235294118	6.764705882	0.254901961	6.745098039	0.294117647	6.705882353
861	861	6	8.95	176.208	22	0:00:00	7:00:00	6	3	30	0	I am alone	7	7	7	7	7	7	6	1	5	1	4	1	6	1	2	1	0	10	7	none	0	0	0	0	0	0	1	NA	1	0.196078431	6.803921569	0.235294118	6.764705882	0.254901961	6.745098039	0.294117647	6.705882353
862	862	6	10.91666667	45.042	22	0:00:00	7:00:00	6	3	25	0	Friend(s)	7	7	7	7	7	7	6	1	5	1	5	1	6	1	2	1	0	10	7	none	0	0	0	0	0	0	1	NA	2	0.196078431	6.803921569	0.235294118	6.764705882	0.254901961	6.745098039	0.294117647	6.705882353
863	863	6	15.85	34.062	22	0:00:00	7:00:00	6	0	20	0	I am alone	7	7	7	7	7	7	7	1	5	1	5	1	7	1	3	1	0	10	7	none	0	0	0	0	0	0	1	NA	4	0.196078431	6.803921569	0.235294118	6.764705882	0.254901961	6.745098039	0.294117647	6.705882353
864	864	6	18.26666667	38.556	22	0:00:00	7:00:00	6	1	30	0	I am alone	7	7	7	7	7	7	6	1	5	1	5	1	7	1	2	1	0	10	7	none	0	0	0	0	0	0	1	NA	6	0.196078431	6.803921569	0.235294118	6.764705882	0.254901961	6.745098039	0.294117647	6.705882353
865	865	6	21.2	77.446	22	0:00:00	7:00:00	6	1	40	0	Friend(s)	7	7	7	7	7	7	7	1	6	1	5	1	6	1	2	1	0	10	7	none	0	0	0	0	0	0	1	NA	7	0.196078431	6.803921569	0.235294118	6.764705882	0.254901961	6.745098039	0.294117647	6.705882353
866	866	4	8.15	272.461	24	10:30:00	7:45:00	4	3	30 minutes	0	Co-worker(s)	6	6	6	7	6	6	6	5	5	4	5	7	4	5	6	1	1	1	3	stomach was hurting all day and my knees	0	1	0	0	0	0	0	0	1	-0.761904762	6.761904762	-0.714285714	6.714285714	-0.619047619	6.619047619	0	7
867	867	4	20.96666667	336.188	24	10:30:00	7:45:00	4	3	10 minutes.	0	Other family member(s)	7	7	7	7	7	7	7	3	4	3	4	5	4	4	1	1	1	1	3	stomach was hurting all day and my knees	0	1	0	0	0	0	0	0	7	0.238095238	6.761904762	0.285714286	6.714285714	0.380952381	6.619047619	0	7
868	868	5	11.18333333	121.343	24	22:30:00	3:35:00	2	1	5	0	Other family member(s)	7	7	7	7	7	7	5	5	5	4	5	5	5	5	1	1	0	6	3	getting meals prepared, washing clothes, straightening up, getting ready for the kids going back to school Tuesday, and my appointments Tues and Wed	0	0	0	0	0	0	1	0	2	0.238095238	6.761904762	0.285714286	6.714285714	0.380952381	6.619047619	0	7
869	869	6	10.68333333	171.793	24	23:30:00	6:15:00	4	0	15	0	Other family member(s)	7	6	7	7	7	7	7	6	6	3	6	5	4	2	1	1	0	6	4	walking for exercise, grocery shopping, muscle spasms	0	0	0	0	0	0	1	NA	2	0.238095238	6.761904762	-0.714285714	6.714285714	0.380952381	6.619047619	0	7
870	870	6	15.8	190.064	24	23:30:00	6:15:00	4	0	13	0	Other family member(s)	7	7	7	7	6	7	6	2	5	3	5	5	5	1	1	1	0	6	4	walking for exercise, grocery shopping, muscle spasms	0	0	0	0	0	0	1	NA	4	0.238095238	6.761904762	0.285714286	6.714285714	0.380952381	6.619047619	0	7
871	871	6	18.46666667	108.294	24	23:30:00	6:15:00	4	2	5	0	Other family member(s)	7	7	7	7	7	7	6	4	4	3	6	4	6	1	1	1	0	6	4	walking for exercise, grocery shopping, muscle spasms	0	0	0	0	0	0	1	NA	6	0.238095238	6.761904762	0.285714286	6.714285714	0.380952381	6.619047619	0	7
872	872	6	21.05	241.869	24	23:30:00	6:15:00	4	3	10 minutes	0	Other family member(s)	7	7	7	7	7	7	6	3	5	1	5	5	5	1	1	1	0	6	4	walking for exercise, grocery shopping, muscle spasms	0	0	0	0	0	0	1	NA	7	0.238095238	6.761904762	0.285714286	6.714285714	0.380952381	6.619047619	0	7
873	873	0	8.216666667	199.87	24	8:26:00	23:30:00	4	3	20 minutes	0	I am alone	7	7	6	7	7	7	6	6	6	5	7	5	4	1	1	1	1	25	6	coming back to my mother's house it gives me so much anxiety to walk into her house	1	1	0	0	1	0	0	0	1	0.238095238	6.761904762	0.285714286	6.714285714	-0.619047619	6.619047619	0	7
874	874	0	10.78333333	100.508	24	8:26:00	23:30:00	4	2	5	0	I am alone	7	7	7	7	7	7	6	2	6	6	7	4	7	1	1	1	1	25	6	coming back to my mother's house it gives me so much anxiety to walk into her house	1	1	0	0	1	0	0	0	2	0.238095238	6.761904762	0.285714286	6.714285714	0.380952381	6.619047619	0	7
875	875	0	15.71666667	110.949	24	8:26:00	23:30:00	4	3	7	0	Co-worker(s)	7	7	7	7	7	7	6	3	5	3	5	5	5	1	1	1	1	25	6	coming back to my mother's house it gives me so much anxiety to walk into her house	1	1	0	0	1	0	0	0	4	0.238095238	6.761904762	0.285714286	6.714285714	0.380952381	6.619047619	0	7
876	876	0	20.88333333	158.976	24	8:26:00	23:30:00	4	0	12 minutes	0	Other family member(s)	7	7	6	7	7	7	6	4	7	2	5	4	5	1	1	1	1	25	6	coming back to my mother's house it gives me so much anxiety to walk into her house	1	1	0	0	1	0	0	0	7	0.238095238	6.761904762	0.285714286	6.714285714	-0.619047619	6.619047619	0	7
877	877	1	8.583333333	332.975	24	22:00:00	6:00:00	5	3	5 minutes	0	I am alone	7	7	7	7	7	6	6	2	6	5	5	5	6	1	1	1	0	25	4	work	0	0	0	0	0	0	1	0	1	0.238095238	6.761904762	0.285714286	6.714285714	0.380952381	6.619047619	0	7
878	878	1	10.98333333	89.663	24	22:00:00	6:00:00	5	1	15	0	Co-worker(s)	7	7	6	7	7	7	6	4	6	4	5	4	6	1	1	1	0	25	4	work	0	0	0	0	0	0	1	0	2	0.238095238	6.761904762	0.285714286	6.714285714	-0.619047619	6.619047619	0	7
879	879	1	21.18333333	210.367	24	22:00:00	6:00:00	5	1	25 minutes	0	Other family member(s)	6	7	6	7	7	6	6	5	6	5	6	4	5	1	1	1	0	25	4	work	0	0	0	0	0	0	1	0	7	-0.761904762	6.761904762	0.285714286	6.714285714	-0.619047619	6.619047619	0	7
880	880	2	8.516666667	277.232	24	23:00:00	6:00:00	6	3	5 minutes	0	Co-worker(s)	6	6	7	7	6	7	6	3	5	3	6	5	7	7	1	1	1	10	3	driving	0	0	0	0	0	0	1	NA	1	-0.761904762	6.761904762	-0.714285714	6.714285714	0.380952381	6.619047619	0	7
881	881	2	16.01666667	117.85	24	23:00:00	6:00:00	6	3	5	0	Co-worker(s)	7	7	7	7	7	7	6	5	6	3	6	4	6	1	1	1	1	10	3	driving	0	0	0	0	0	0	1	NA	5	0.238095238	6.761904762	0.285714286	6.714285714	0.380952381	6.619047619	0	7
882	882	3	10.61666667	85.592	24	23:00:00	6:00:00	5	3	10	0	Co-worker(s)	7	7	7	7	7	7	6	3	6	3	6	2	6	1	1	1	0	10	5	pain in my leg	0	0	0	0	0	0	1	0	2	0.238095238	6.761904762	0.285714286	6.714285714	0.380952381	6.619047619	0	7
883	883	3	20.78333333	163.285	24	23:00:00	6:00:00	5	0	15 minutes	0	Other family member(s)	7	6	6	7	7	7	5	3	6	3	6	3	6	1	1	1	0	10	5	pain in my leg	0	0	0	0	0	0	1	0	7	0.238095238	6.761904762	-0.714285714	6.714285714	-0.619047619	6.619047619	0	7
884	884	5	13.1	127.413	24	8:16:00	8:17:00	3	3	1	0	Other family member(s)	6	6	6	7	7	7	6	3	6	2	6	3	6	1	1	1	0	20	1	none	0	0	0	0	0	0	1	NA	3	-0.761904762	6.761904762	-0.714285714	6.714285714	-0.619047619	6.619047619	0	7
885	885	5	18.68333333	153.792	24	8:16:00	8:17:00	3	0	60	0	Other family member(s)	6	6	6	7	6	7	7	3	5	2	6	2	7	1	1	1	0	20	1	none	0	0	0	0	0	0	1	NA	6	-0.761904762	6.761904762	-0.714285714	6.714285714	-0.619047619	6.619047619	0	7
886	886	6	16.06666667	126.468	24	0:00:00	7:00:00	6	1	60	0	Other family member(s)	7	7	7	7	7	7	6	3	5	1	7	2	6	1	1	1	0	10	7	none	0	0	0	0	0	0	1	NA	5	0.238095238	6.761904762	0.285714286	6.714285714	0.380952381	6.619047619	0	7
887	939	5	10.91666667	188.595	26	NA	NA	NA	1	35	0	I am alone	3	3	6	6	6	5	3	7	1	6	2	7	3	6	5	NA	NA	NA	NA	NA	NA	NA	NA	NA	NA	NA	NA	NA	2	-2.714285714	5.714285714	-2.714285714	5.714285714	0.071428571	5.928571429	-0.261904762	6.261904762
888	940	5	13.61666667	199.774	26	NA	NA	NA	1	1	0	Other family member(s)	5	6	6	6	6	6	5	4	4	4	5	4	5	4	5	NA	NA	NA	NA	NA	NA	NA	NA	NA	NA	NA	NA	NA	3	-0.714285714	5.714285714	0.285714286	5.714285714	0.071428571	5.928571429	-0.261904762	6.261904762
889	941	5	15.96666667	124.722	26	NA	NA	NA	2	1	0	I am alone	4	5	5	5	4	6	4	5	3	3	4	3	4	4	3	NA	NA	NA	NA	NA	NA	NA	NA	NA	NA	NA	NA	NA	4	-1.714285714	5.714285714	-0.714285714	5.714285714	-0.928571429	5.928571429	-1.261904762	6.261904762
890	942	5	18.56666667	142.931	26	NA	NA	NA	1	60	0	Other family member(s)	6	6	6	6	7	6	5	3	4	5	4	4	4	5	5	NA	NA	NA	NA	NA	NA	NA	NA	NA	NA	NA	NA	NA	6	0.285714286	5.714285714	0.285714286	5.714285714	0.071428571	5.928571429	-0.261904762	6.261904762
891	943	6	10.71666667	143.265	26	NA	NA	NA	2	2	0	I am alone	5	5	5	5	5	5	4	2	3	3	5	3	4	4	3	0	0	2	5	grieving the loss of my son and my pets	0	1	0	0	0	0	0	0	2	-0.714285714	5.714285714	-0.714285714	5.714285714	-0.928571429	5.928571429	-1.261904762	6.261904762
892	944	6	13.86666667	119.034	26	NA	NA	NA	1	240	0	I am alone	5	5	6	6	6	5	5	2	4	3	5	3	5	3	4	0	0	2	5	grieving the loss of my son and my pets	0	1	0	0	0	0	0	0	3	-0.714285714	5.714285714	-0.714285714	5.714285714	0.071428571	5.928571429	-0.261904762	6.261904762
893	945	6	21.2	247.954	26	NA	NA	NA	3	20 mins	0	Other family member(s)	6	6	6	6	6	6	5	2	5	2	6	5	5	2	4	0	0	2	5	grieving the loss of my son and my pets	0	1	0	0	0	0	0	0	7	0.285714286	5.714285714	0.285714286	5.714285714	0.071428571	5.928571429	-0.261904762	6.261904762
894	946	0	8.466666667	242.569	26	0:24:00	8:00:00	4	0	4 hours and 30 minutes	0	I am alone	3	3	4	4	3	3	3	6	3	5	4	5	3	5	3	0	1	7	6	getting steroid shots in my spine	0	1	0	0	0	0	0	0	1	-2.714285714	5.714285714	-2.714285714	5.714285714	-1.928571429	5.928571429	-2.261904762	6.261904762
895	947	0	13.55	128.913	26	0:24:00	8:00:00	4	2	10	0	Others	6	6	6	6	6	6	4	5	5	5	5	5	5	3	1	0	1	7	6	getting steroid shots in my spine	0	1	0	0	0	0	0	0	3	0.285714286	5.714285714	0.285714286	5.714285714	0.071428571	5.928571429	-0.261904762	6.261904762
896	948	0	16.18333333	134.678	26	0:24:00	8:00:00	4	3	300	1	Others	7	6	7	7	7	6	5	2	5	2	6	4	5	5	2	0	1	7	6	getting steroid shots in my spine	0	1	0	0	0	0	0	0	5	1.285714286	5.714285714	0.285714286	5.714285714	1.071428571	5.928571429	0.738095238	6.261904762
897	949	0	18.15	103.002	26	0:24:00	8:00:00	4	3	5	0	I am alone	6	6	6	7	7	5	5	3	5	3	6	5	5	2	4	0	1	7	6	getting steroid shots in my spine	0	1	0	0	0	0	0	0	6	0.285714286	5.714285714	0.285714286	5.714285714	0.071428571	5.928571429	0.738095238	6.261904762
898	950	0	20.95	276.474	26	0:24:00	8:00:00	4	1	1 hour and 30 minutes	0	Other family member(s)	6	4	6	7	6	2	4	6	5	4	5	4	5	3	2	0	1	7	6	getting steroid shots in my spine	0	1	0	0	0	0	0	0	7	0.285714286	5.714285714	-1.714285714	5.714285714	0.071428571	5.928571429	0.738095238	6.261904762
899	951	1	8.683333333	400.883	26	0:30:00	0:38:00	5	3	30 minutes	1	Other family member(s)	4	5	6	6	6	6	5	2	5	2	6	5	2	2	2	NA	NA	NA	NA	NA	NA	NA	NA	NA	NA	NA	NA	NA	1	-1.714285714	5.714285714	-0.714285714	5.714285714	0.071428571	5.928571429	-0.261904762	6.261904762
900	952	1	10.78333333	117.079	26	0:30:00	0:38:00	5	3	180	1	Other family member(s)	7	7	6	6	7	6	6	2	6	1	6	2	5	2	5	NA	NA	NA	NA	NA	NA	NA	NA	NA	NA	NA	NA	NA	2	1.285714286	5.714285714	1.285714286	5.714285714	0.071428571	5.928571429	-0.261904762	6.261904762
901	953	1	13.56666667	138.532	26	0:30:00	0:38:00	5	3	30	1	Others	6	7	7	7	7	7	6	2	6	2	6	2	6	2	2	NA	NA	NA	NA	NA	NA	NA	NA	NA	NA	NA	NA	NA	3	0.285714286	5.714285714	1.285714286	5.714285714	1.071428571	5.928571429	0.738095238	6.261904762
902	954	1	15.8	119.804	26	0:30:00	0:38:00	5	1	5	0	I am alone	6	6	6	6	6	6	6	3	6	2	6	2	5	2	2	NA	NA	NA	NA	NA	NA	NA	NA	NA	NA	NA	NA	NA	4	0.285714286	5.714285714	0.285714286	5.714285714	0.071428571	5.928571429	-0.261904762	6.261904762
903	955	1	18.91666667	79.575	26	0:30:00	0:38:00	5	3	60	1	Other family member(s)	6	6	6	7	6	7	6	1	2	2	5	3	5	3	1	NA	NA	NA	NA	NA	NA	NA	NA	NA	NA	NA	NA	NA	6	0.285714286	5.714285714	0.285714286	5.714285714	0.071428571	5.928571429	0.738095238	6.261904762
904	956	2	11	122.412	26	NA	NA	NA	1	45	0	Other family member(s)	5	6	6	6	6	6	6	2	5	2	6	5	5	2	2	NA	NA	NA	NA	NA	NA	NA	NA	NA	NA	NA	NA	NA	2	-0.714285714	5.714285714	0.285714286	5.714285714	0.071428571	5.928571429	-0.261904762	6.261904762
905	957	2	13.16666667	96.615	26	NA	NA	NA	1	60	0	I am alone	5	6	6	6	6	5	5	2	4	3	5	4	5	2	2	NA	NA	NA	NA	NA	NA	NA	NA	NA	NA	NA	NA	NA	3	-0.714285714	5.714285714	0.285714286	5.714285714	0.071428571	5.928571429	-0.261904762	6.261904762
906	958	2	18.48333333	97.588	26	NA	NA	NA	1	15	0	Other family member(s)	6	6	6	6	6	6	6	2	5	2	6	2	6	2	2	NA	NA	NA	NA	NA	NA	NA	NA	NA	NA	NA	NA	NA	6	0.285714286	5.714285714	0.285714286	5.714285714	0.071428571	5.928571429	-0.261904762	6.261904762
907	959	3	8.65	213.403	26	8:15:00	8:16:00	5	0	4 hours	0	People I don't know	4	4	5	7	7	5	5	5	3	3	6	3	5	2	2	0	0	1	5	transportation	0	1	0	0	0	0	0	0	1	-1.714285714	5.714285714	-1.714285714	5.714285714	-0.928571429	5.928571429	0.738095238	6.261904762
908	960	3	10.93333333	94.169	26	8:15:00	8:16:00	5	1	60	0	Other family member(s)	6	6	6	6	6	6	6	2	5	2	6	5	6	2	2	0	0	1	5	transportation	0	1	0	0	0	0	0	0	2	0.285714286	5.714285714	0.285714286	5.714285714	0.071428571	5.928571429	-0.261904762	6.261904762
909	961	3	13.38333333	131.639	26	8:15:00	8:16:00	5	3	150	0	Other family member(s)	7	7	7	7	7	6	6	1	6	1	6	2	6	1	1	0	0	1	5	transportation	0	1	0	0	0	0	0	0	3	1.285714286	5.714285714	1.285714286	5.714285714	1.071428571	5.928571429	0.738095238	6.261904762
910	962	3	18.4	127.261	26	8:15:00	8:16:00	5	3	20	0	Other family member(s)	7	7	7	7	7	6	7	2	6	2	7	5	6	2	2	0	0	1	5	transportation	0	1	0	0	0	0	0	0	6	1.285714286	5.714285714	1.285714286	5.714285714	1.071428571	5.928571429	0.738095238	6.261904762
911	963	3	21.06666667	197.656	26	8:15:00	8:16:00	5	1	30 minutes	0	Other family member(s)	7	7	7	7	7	5	5	2	5	2	6	4	2	2	2	0	0	1	5	transportation	0	1	0	0	0	0	0	0	7	1.285714286	5.714285714	1.285714286	5.714285714	1.071428571	5.928571429	0.738095238	6.261904762
912	964	4	8.816666667	249.567	26	2:30:00	8:39:00	5	0	4 and a half hours	0	Other family member(s)	5	4	5	6	5	5	6	2	4	2	6	2	5	2	2	1	1	15	5	my 36 years old son Trying to tell me what to do, his attitude	0	1	0	0	0	0	0	0	1	-0.714285714	5.714285714	-1.714285714	5.714285714	-0.928571429	5.928571429	-0.261904762	6.261904762
913	965	4	16.03333333	118.578	26	2:30:00	8:39:00	5	3	180	1	Other family member(s)	7	7	7	7	7	6	7	2	6	1	7	6	5	1	2	1	1	15	5	my 36 years old son Trying to tell me what to do, his attitude	0	1	0	0	0	0	0	0	5	1.285714286	5.714285714	1.285714286	5.714285714	1.071428571	5.928571429	0.738095238	6.261904762
914	966	4	18.31666667	126.057	26	2:30:00	8:39:00	5	3	10	0	Other family member(s)	6	6	6	6	6	6	5	2	6	7	4	3	3	5	5	1	1	15	5	my 36 years old son Trying to tell me what to do, his attitude	0	1	0	0	0	0	0	0	6	0.285714286	5.714285714	0.285714286	5.714285714	0.071428571	5.928571429	-0.261904762	6.261904762
915	967	4	20.71666667	318.429	26	2:30:00	8:39:00	5	3	30 minutes	0	Other family member(s)	7	5	4	7	7	5	6	5	5	6	6	5	5	5	2	1	1	15	5	my 36 years old son Trying to tell me what to do, his attitude	0	1	0	0	0	0	0	0	7	1.285714286	5.714285714	-0.714285714	5.714285714	-1.928571429	5.928571429	0.738095238	6.261904762
916	968	5	10.8	111.814	26	NA	NA	NA	3	60	1	I am alone	6	6	6	6	7	6	6	2	5	2	6	4	2	2	2	1	1	3	5	no transaction	0	1	0	0	0	0	0	0	2	0.285714286	5.714285714	0.285714286	5.714285714	0.071428571	5.928571429	-0.261904762	6.261904762
917	969	5	13.23333333	107.773	26	NA	NA	NA	0	45	0	I am alone	6	6	6	6	6	6	5	2	5	2	6	4	6	2	2	1	1	3	5	no transaction	0	1	0	0	0	0	0	0	3	0.285714286	5.714285714	0.285714286	5.714285714	0.071428571	5.928571429	-0.261904762	6.261904762
918	970	5	15.61666667	143.251	26	NA	NA	NA	1	15	0	I am alone	4	4	4	6	5	4	6	4	4	3	5	3	3	4	5	1	1	3	5	no transaction	0	1	0	0	0	0	0	0	4	-1.714285714	5.714285714	-1.714285714	5.714285714	-1.928571429	5.928571429	-0.261904762	6.261904762
919	971	5	18.5	96.758	26	NA	NA	NA	0	10	0	I am alone	6	6	6	6	6	4	4	5	4	4	6	5	5	3	4	1	1	3	5	no transaction	0	1	0	0	0	0	0	0	6	0.285714286	5.714285714	0.285714286	5.714285714	0.071428571	5.928571429	-0.261904762	6.261904762
920	972	5	20.91666667	194.736	26	NA	NA	NA	1	20 minutes	0	! am alone	5	5	6	6	5	3	5	4	4	3	6	4	4	5	4	1	1	3	5	no transaction	0	1	0	0	0	0	0	0	7	-0.714285714	5.714285714	-0.714285714	5.714285714	0.071428571	5.928571429	-0.261904762	6.261904762
921	973	6	11.05	94.523	26	NA	NA	NA	0	3	0	I am alone	6	6	6	6	6	5	4	2	5	2	6	4	5	2	6	1	1	7	5	Transportation	0	1	0	0	0	0	0	0	2	0.285714286	5.714285714	0.285714286	5.714285714	0.071428571	5.928571429	-0.261904762	6.261904762
922	974	6	13.43333333	91.78	26	NA	NA	NA	0	120	0	Other family member(s)	6	6	6	6	5	5	5	5	5	2	5	4	2	2	2	1	1	7	5	Transportation	0	1	0	0	0	0	0	0	3	0.285714286	5.714285714	0.285714286	5.714285714	0.071428571	5.928571429	-0.261904762	6.261904762
923	975	6	15.81666667	217.463	26	NA	NA	NA	3	200	0	Other family member(s)	5	5	4	7	7	5	5	2	4	2	6	4	3	2	2	1	1	7	5	Transportation	0	1	0	0	0	0	0	0	4	-0.714285714	5.714285714	-0.714285714	5.714285714	-1.928571429	5.928571429	0.738095238	6.261904762
924	976	6	18.38333333	105.18	26	NA	NA	NA	1	45	0	Other family member(s)	7	7	7	7	7	6	6	1	6	1	7	2	6	1	1	1	1	7	5	Transportation	0	1	0	0	0	0	0	0	6	1.285714286	5.714285714	1.285714286	5.714285714	1.071428571	5.928571429	0.738095238	6.261904762
925	977	6	20.81666667	194.515	26	NA	NA	NA	3	1 hour	1	Other family member(s)	6	6	6	6	7	6	6	2	6	2	7	3	2	1	1	1	1	7	5	Transportation	0	1	0	0	0	0	0	0	7	0.285714286	5.714285714	0.285714286	5.714285714	0.071428571	5.928571429	-0.261904762	6.261904762
926	978	0	10.91666667	117.363	26	NA	NA	NA	1	60	1	Others	7	7	7	7	7	6	6	1	6	1	6	2	6	1	1	1	0	18	4	a lot of cooking Labor Day	0	1	0	0	0	0	0	0	2	1.285714286	5.714285714	1.285714286	5.714285714	1.071428571	5.928571429	0.738095238	6.261904762
927	979	0	15.85	92.575	26	NA	NA	NA	3	240	0	Other family member(s)	7	7	7	7	7	6	6	1	6	1	7	2	6	1	1	1	0	18	4	a lot of cooking Labor Day	0	1	0	0	0	0	0	0	4	1.285714286	5.714285714	1.285714286	5.714285714	1.071428571	5.928571429	0.738095238	6.261904762
928	980	0	20.95	227.576	26	NA	NA	NA	3	1 hour	0	Other family member(s)	6	6	6	6	5	6	7	1	5	3	7	3	5	2	1	1	0	18	4	a lot of cooking Labor Day	0	1	0	0	0	0	0	0	7	0.285714286	5.714285714	0.285714286	5.714285714	0.071428571	5.928571429	-0.261904762	6.261904762
929	981	0	10.88333333	114.688	28	NA	NA	NA	1	120	0	1	4	5	4	4	5	1	4	1	1	1	7	1	7	7	1	1	1	12	7	yes I wasn't feeling my best.	0	0	0	0	0	0	1	0	2	-1.176470588	5.176470588	0.147058824	4.852941176	-1.029411765	5.029411765	-0.941176471	4.941176471
930	982	0	13.5	142.246	28	NA	NA	NA	3	15	0	8	5	5	4	4	4	4	1	4	1	1	1	1	1	1	1	1	1	12	7	yes I wasn't feeling my best.	0	0	0	0	0	0	1	0	3	-0.176470588	5.176470588	0.147058824	4.852941176	-1.029411765	5.029411765	-0.941176471	4.941176471
931	983	0	15.78333333	125.975	28	NA	NA	NA	1	105	0	1	4	4	5	7	7	7	7	1	1	1	7	6	7	5	1	1	1	12	7	yes I wasn't feeling my best.	0	0	0	0	0	0	1	0	4	-1.176470588	5.176470588	-0.852941176	4.852941176	-0.029411765	5.029411765	2.058823529	4.941176471
932	984	0	18.68333333	119.731	28	NA	NA	NA	1	94	0	1	7	7	7	7	7	7	7	1	1	1	7	7	4	4	3	1	1	12	7	yes I wasn't feeling my best.	0	0	0	0	0	0	1	0	6	1.823529412	5.176470588	2.147058824	4.852941176	1.970588235	5.029411765	2.058823529	4.941176471
933	985	0	20.65	258.156	28	NA	NA	NA	0	15	0	1	6	6	6	7	7	7	1	1	1	1	1	7	1	1	1	1	1	12	7	yes I wasn't feeling my best.	0	0	0	0	0	0	1	0	7	0.823529412	5.176470588	1.147058824	4.852941176	0.970588235	5.029411765	2.058823529	4.941176471
934	986	1	10.86666667	173.451	28	NA	NA	NA	1	105	0	1	7	7	7	7	7	7	7	1	1	1	7	7	7	1	1	1	0	7	7	back pain	0	0	0	0	0	0	1	NA	2	1.823529412	5.176470588	2.147058824	4.852941176	1.970588235	5.029411765	2.058823529	4.941176471
935	987	1	13.46666667	118.173	28	NA	NA	NA	1	45	0	5	7	6	6	7	7	7	7	1	1	1	6	1	7	1	1	1	0	7	7	back pain	0	0	0	0	0	0	1	NA	3	1.823529412	5.176470588	1.147058824	4.852941176	0.970588235	5.029411765	2.058823529	4.941176471
936	988	1	15.68333333	126.626	28	NA	NA	NA	3	25	0	1	7	7	7	7	7	7	7	1	1	1	7	1	7	1	1	1	0	7	7	back pain	0	0	0	0	0	0	1	NA	4	1.823529412	5.176470588	2.147058824	4.852941176	1.970588235	5.029411765	2.058823529	4.941176471
937	989	1	18.4	125.71	28	NA	NA	NA	3	20	0	8	7	7	7	7	7	7	7	1	1	1	6	1	7	1	1	1	0	7	7	back pain	0	0	0	0	0	0	1	NA	6	1.823529412	5.176470588	2.147058824	4.852941176	1.970588235	5.029411765	2.058823529	4.941176471
938	990	1	20.78333333	186.671	28	NA	NA	NA	0	10	0	1	2	5	7	7	6	5	5	1	1	1	7	6	7	1	1	1	0	7	7	back pain	0	0	0	0	0	0	1	NA	7	-3.176470588	5.176470588	0.147058824	4.852941176	1.970588235	5.029411765	2.058823529	4.941176471
939	991	2	8.666666667	158.987	28	21:44:00	6:00:00	4	2	15	0	1	4	5	5	4	5	4	5	5	5	1	5	1	6	1	1	1	1	2	5	was given a shot for my headaches	0	0	0	0	0	0	1	0	1	-1.176470588	5.176470588	0.147058824	4.852941176	-0.029411765	5.029411765	-0.941176471	4.941176471
940	992	2	10.91666667	140.642	28	21:44:00	6:00:00	4	3	45	0	1	5	3	5	4	5	4	3	3	3	1	1	1	1	1	1	1	1	2	5	was given a shot for my headaches	0	0	0	0	0	0	1	0	2	-0.176470588	5.176470588	-1.852941176	4.852941176	-0.029411765	5.029411765	-0.941176471	4.941176471
941	993	2	13.2	125.512	28	21:44:00	6:00:00	4	1	15	0	1	5	4	4	4	5	4	1	1	1	1	1	5	5	5	1	1	1	2	5	was given a shot for my headaches	0	0	0	0	0	0	1	0	3	-0.176470588	5.176470588	-0.852941176	4.852941176	-1.029411765	5.029411765	-0.941176471	4.941176471
942	994	2	15.8	98.135	28	21:44:00	6:00:00	4	1	120	0	1	5	5	5	5	5	5	7	1	5	1	6	1	6	1	1	1	1	2	5	was given a shot for my headaches	0	0	0	0	0	0	1	0	4	-0.176470588	5.176470588	0.147058824	4.852941176	-0.029411765	5.029411765	0.058823529	4.941176471
943	995	2	20.7	187.53	28	21:44:00	6:00:00	4	0	10	0	1	7	7	5	5	5	5	7	1	1	1	5	1	7	1	1	1	1	2	5	was given a shot for my headaches	0	0	0	0	0	0	1	0	7	1.823529412	5.176470588	2.147058824	4.852941176	-0.029411765	5.029411765	0.058823529	4.941176471
944	996	3	8.666666667	262.719	28	22:01:00	7:15:00	7	0	45	0	1	7	7	6	6	6	6	7	1	6	1	6	1	7	1	1	1	1	1	1	my headaches	0	0	0	0	0	0	1	0	1	1.823529412	5.176470588	2.147058824	4.852941176	0.970588235	5.029411765	1.058823529	4.941176471
945	997	3	13.08333333	108.151	28	22:01:00	7:15:00	7	2	23	0	1	5	1	5	4	4	5	1	5	5	4	5	5	4	7	4	1	1	1	1	my headaches	0	0	0	0	0	0	1	0	3	-0.176470588	5.176470588	-3.852941176	4.852941176	-0.029411765	5.029411765	-0.941176471	4.941176471
946	998	3	16.15	96.271	28	22:01:00	7:15:00	7	2	5	0	1	3	2	3	3	6	2	2	2	4	3	3	3	3	3	3	1	1	1	1	my headaches	0	0	0	0	0	0	1	0	5	-2.176470588	5.176470588	-2.852941176	4.852941176	-2.029411765	5.029411765	-1.941176471	4.941176471
947	999	3	18.43333333	116.103	28	22:01:00	7:15:00	7	2	40	0	1	4	3	7	6	6	6	7	1	6	1	6	6	6	1	1	1	1	1	1	my headaches	0	0	0	0	0	0	1	0	6	-1.176470588	5.176470588	-1.852941176	4.852941176	1.970588235	5.029411765	1.058823529	4.941176471
948	1000	3	21.03333333	188.918	28	22:01:00	7:15:00	7	0	20	0	1	5	7	7	6	6	7	7	1	1	1	1	1	1	1	1	1	1	1	1	my headaches	0	0	0	0	0	0	1	0	7	-0.176470588	5.176470588	2.147058824	4.852941176	1.970588235	5.029411765	1.058823529	4.941176471
949	1001	4	8.266666667	266.258	28	20:12:00	6:30:00	7	2	15	0	8	7	6	6	4	4	6	7	6	6	1	7	6	4	6	1	0	1	1	5	headaches	0	0	0	0	0	0	1	0	1	1.823529412	5.176470588	1.147058824	4.852941176	0.970588235	5.029411765	-0.941176471	4.941176471
950	1002	4	10.95	101.993	28	20:12:00	6:30:00	7	0	10	0	5	1	5	5	5	5	4	1	5	4	4	1	5	1	1	1	0	1	1	5	headaches	0	0	0	0	0	0	1	0	2	-4.176470588	5.176470588	0.147058824	4.852941176	-0.029411765	5.029411765	0.058823529	4.941176471
951	1003	4	13.58333333	92.109	28	20:12:00	6:30:00	7	3	45	0	1	5	5	7	7	7	5	7	1	1	1	7	1	7	6	1	0	1	1	5	headaches	0	0	0	0	0	0	1	0	3	-0.176470588	5.176470588	0.147058824	4.852941176	1.970588235	5.029411765	2.058823529	4.941176471
952	1004	4	16.05	92.524	28	20:12:00	6:30:00	7	3	20	0	5	4	4	4	4	3	4	4	4	1	1	7	1	6	1	1	0	1	1	5	headaches	0	0	0	0	0	0	1	0	5	-1.176470588	5.176470588	-0.852941176	4.852941176	-1.029411765	5.029411765	-0.941176471	4.941176471
953	1005	4	20.96666667	161.823	28	20:12:00	6:30:00	7	3	120	1	6	6	5	5	5	5	5	5	1	1	1	7	1	5	1	1	0	1	1	5	headaches	0	0	0	0	0	0	1	0	7	0.823529412	5.176470588	0.147058824	4.852941176	-0.029411765	5.029411765	0.058823529	4.941176471
954	1006	5	10.85	174.739	28	NA	NA	NA	2	45	0	8	6	4	4	5	6	4	4	1	1	1	6	1	1	1	1	0	0	50	1	none	0	0	0	0	0	0	1	0	2	0.823529412	5.176470588	-0.852941176	4.852941176	-1.029411765	5.029411765	0.058823529	4.941176471
955	1007	5	18.5	97.154	28	NA	NA	NA	3	120	0	1	5	5	5	3	4	4	5	1	1	1	1	7	1	1	1	0	0	50	1	none	0	0	0	0	0	0	1	0	6	-0.176470588	5.176470588	0.147058824	4.852941176	-0.029411765	5.029411765	-1.941176471	4.941176471
956	1008	5	21.06666667	143.553	28	NA	NA	NA	0	45	0	1	5	5	1	1	1	1	7	1	1	1	1	1	1	1	1	0	0	50	1	none	0	0	0	0	0	0	1	0	7	-0.176470588	5.176470588	0.147058824	4.852941176	-4.029411765	5.029411765	-3.941176471	4.941176471
957	1009	6	8.25	152.373	28	1:00:00	7:00:00	3	2	15	1	2	6	4	4	4	4	4	4	1	3	3	4	1	7	1	1	0	0	5	4	I was helping someone.	0	0	0	0	0	0	1	0	1	0.823529412	5.176470588	-0.852941176	4.852941176	-1.029411765	5.029411765	-0.941176471	4.941176471
958	1010	6	11.4	164.014	28	1:00:00	7:00:00	3	2	60	0	8	5	4	4	4	4	4	4	1	4	1	1	1	1	1	1	0	0	5	4	I was helping someone.	0	0	0	0	0	0	1	0	2	-0.176470588	5.176470588	-0.852941176	4.852941176	-1.029411765	5.029411765	-0.941176471	4.941176471
959	1011	6	13.15	107.251	28	1:00:00	7:00:00	3	3	105	0	3	5	3	4	4	1	1	7	1	1	1	1	1	1	1	1	0	0	5	4	I was helping someone.	0	0	0	0	0	0	1	0	3	-0.176470588	5.176470588	-1.852941176	4.852941176	-1.029411765	5.029411765	-0.941176471	4.941176471
960	1012	6	15.76666667	160.333	28	1:00:00	7:00:00	3	3	45	0	3	5	5	5	4	5	4	4	1	4	5	5	5	5	5	5	0	0	5	4	I was helping someone.	0	0	0	0	0	0	1	0	4	-0.176470588	5.176470588	0.147058824	4.852941176	-0.029411765	5.029411765	-0.941176471	4.941176471
961	1013	6	18.18333333	89.953	28	1:00:00	7:00:00	3	3	25	0	4	5	3	1	4	3	4	1	1	1	1	1	1	4	1	1	0	0	5	4	I was helping someone.	0	0	0	0	0	0	1	0	6	-0.176470588	5.176470588	-1.852941176	4.852941176	-4.029411765	5.029411765	-0.941176471	4.941176471
962	1014	6	21.2	231.762	28	1:00:00	7:00:00	3	0	30	0	5	5	4	4	3	4	3	3	4	4	5	4	3	4	4	4	0	0	5	4	I was helping someone.	0	0	0	0	0	0	1	0	7	-0.176470588	5.176470588	-0.852941176	4.852941176	-1.029411765	5.029411765	-1.941176471	4.941176471
[truncated: 105 more columns]
